# Supplementary material for: Rural–Urban Differences in Common Mental Disorders, Functional Limitation and Social Support among Adults with Cancer: A Population-Based Study in Spain
Source: J Clin Med. 2022 May 12;11(10):2742. doi: 10.3390/jcm11102742 (PMC9146103; doi:10.3390/jcm11102742)
Supplement: Supplementary file 1 [file jcm-11-02742-s001.zip]

Archive with 1 entries (1 files):
- jcm-1642376-supplementary.xlsx
