# Supplementary material for: Rural–Urban Differences in Common Mental Disorders, Functional Limitation and Social Support among Adults with Cancer: A Population-Based Study in Spain
Source: J Clin Med. 2022 May 12;11(10):2742. doi: 10.3390/jcm11102742 (PMC9146103; doi:10.3390/jcm11102742)
Supplement: Supplementary file 1 [file jcm-11-02742-s001.zip › jcm-1642376-supplementary.xlsx]

## Sheet: Research data
ID	Yearofthesurvey	Placeofresidence	Gender	Agegroup	Maritalstatus	SocialClass	Levelofeducation	Nationality	Bodymassindex	Selfperceivedhealthstatus	Currentlysmoking	Consumptionofalcoholicbeveragesinthepast12months	Chronicconditions	Visitsgeneralpractitionerprevious4weeks	Visitsspecialistphysicianprevious4weeks	Hospitalisationpreviousyear	Useofanyemergencyserviceinthepreviousyear	Goldberg	Functionallimitation	Perceivedpersonalsocialsupport
1	2006	1	0	2	1	2	1	1	2	3	0	0	1	1	1	0	0	0	0	54
2	2006	0	0	1	1	0	0	1	3	4	0	0	1	1	1	0	0	0	0	52
3	2006	1	0	2	1	0	1	1	2	3	0	0	1	0	0	0	0	1	0	45
4	2006	1	0	1	1	1	1	1	1	4	1	0	1	0	0	0	1	1	0	46
5	2006	1	0	1	1	1	1	1	1	4	1	0	0	1	1	0	0	0	0	55
6	2006	1	0	2	3	1	2	1	1	3	0	0	2	1	1	1	1	1	0	55
7	2006	1	0	1	1	1	1	1	2	2	0	0	2	1	0	1	1	0	0	52
8	2006	1	0	2	1	1	1	1	3	3	1	0	1	0	0	0	1	0	0	50
9	2006	1	0	1	1	0	2	1	2	4	1	0	0	1	1	1	0	0	0	55
10	2006	1	0	2	1	1	1	1	2	2	0	0	0	0	0	0	0	0	0	50
11	2006	1	0	2	3	1	3	1	2	2	1	1	1	1	1	0	0	0	0	48
12	2006	1	1	0	0	2	2	1	0	3	1	0	0	1	0	0	0	1	0	49
13	2006	0	1	1	1	1	1	1	1	5	0	0	0	0	0	1	1	1	0	44
14	2006	1	1	1	1	1	1	1	2	5	0	0	1	1	1	0	1	1	0	51
15	2006	1	1	1	1	1	1	1	3	3	0	0	1	1	1	0	1	0	0	51
16	2006	1	1	2	2	2	1	1	1	2	0	0	2	1	1	1	0	0	1	55
17	2006	1	1	1	3	0	1	1	2	4	0	0	1	1	1	0	0	1	0	44
18	2006	0	1	2	0	1	2	1	1	2	0	1	1	1	1	0	0	0	1	55
19	2006	1	1	2	2	1	1	1	3	2	0	0	1	0	0	0	0	1	1	55
20	2006	1	1	2	2	2	0	1	2	2	0	0	0	1	0	0	0	0	0	55
21	2006	1	1	2	2	1	0	1	3	3	0	1	2	0	0	0	1	1	1	44
22	2006	1	1	2	1	2	1	1	3	4	0	1	2	1	0	0	1	0	0	55
23	2006	1	1	1	1	2	1	1	3	3	0	1	1	1	0	0	0	1	0	48
24	2006	1	1	1	1	1	2	1	1	3	0	1	1	0	0	0	0	1	0	40
25	2006	1	1	1	1	2	2	1	2	5	0	0	2	1	1	0	1	1	0	54
26	2006	1	1	1	1	1	2	1	1	3	0	0	0	0	0	0	0	0	0	50
27	2006	1	1	2	0	2	1	1	1	3	0	0	2	0	0	0	0	0	0	55
28	2006	1	1	1	1	1	2	1	2	4	0	0	0	1	0	0	1	1	0	55
29	2006	1	1	2	2	1	1	1	3	3	0	0	2	0	0	0	0	0	0	52
30	2006	1	1	2	1	0	2	1	2	3	0	0	2	0	0	1	0	1	0	46
31	2006	1	1	2	1	1	1	1	1	4	0	0	1	1	0	1	0	1	0	49
32	2006	1	1	1	0	1	3	1	2	5	0	0	0	1	1	1	0	1	0	50
33	2006	1	1	2	2	2	0	1	1	4	0	0	0	1	1	1	1	1	0	52
34	2006	0	0	1	1	1	2	0	2	2	0	0	0	0	0	0	0	0	1	55
35	2006	0	0	1	1	1	2	1	2	3	0	0	1	1	0	1	0	0	1	49
36	2006	1	0	2	0	1	2	1	2	2	0	0	1	1	0	0	0	0	0	44
37	2006	1	0	2	1	1	1	1	2	1	0	0	0	1	0	0	0	0	0	54
38	2006	0	0	2	1	1	0	1	2	4	0	0	2	1	1	1	1	1	1	55
39	2006	0	0	2	1	1	0	1	2	5	0	0	1	1	0	1	1	1	1	25
40	2006	0	0	2	1	0	3	1	2	2	0	0	1	0	0	0	1	0	1	50
41	2006	1	0	1	1	0	3	1	1	4	0	0	2	1	1	1	1	1	0	53
42	2006	0	0	2	2	1	1	1	1	2	0	0	0	1	0	0	0	0	1	53
43	2006	0	0	2	1	2	0	1	1	3	0	0	2	1	0	0	0	1	1	53
44	2006	1	0	1	1	1	1	1	2	3	0	0	1	0	0	0	1	0	0	41
45	2006	1	0	0	1	0	3	1	1	5	0	1	1	1	1	1	1	0	0	50
46	2006	0	0	2	2	1	0	1	3	3	0	0	2	1	0	0	1	1	1	53
47	2006	1	0	0	0	1	0	1	1	2	1	0	0	0	0	1	1	0	0	55
48	2006	1	0	2	2	2	0	1	1	4	1	0	0	1	1	0	1	1	1	53
49	2006	1	0	2	1	2	0	1	1	4	0	0	0	1	1	0	1	1	0	54
50	2006	0	0	1	1	0	2	1	2	3	0	0	0	1	1	1	1	1	1	55
51	2006	1	0	2	1	2	1	1	1	2	0	0	1	0	0	0	0	0	1	35
52	2006	1	0	2	1	0	2	1	3	2	0	0	1	0	0	0	0	1	0	55
53	2006	0	0	1	0	1	1	1	1	3	0	0	1	0	0	0	0	0	1	55
54	2006	1	0	1	1	1	2	1	2	3	0	0	0	1	0	0	1	0	0	51
55	2006	1	0	1	1	1	2	1	3	2	0	0	1	1	0	0	0	0	0	53
56	2006	0	0	2	1	1	0	1	2	3	1	0	0	1	0	0	1	0	1	52
57	2006	1	0	1	1	1	1	1	2	3	0	0	2	1	1	0	0	0	0	25
58	2006	0	0	2	1	1	3	1	2	2	1	0	1	1	0	0	0	0	1	25
59	2006	1	0	1	3	1	2	1	2	3	1	1	1	1	0	1	0	1	0	55
60	2006	1	0	2	1	2	1	1	3	4	0	0	1	1	1	1	1	0	1	55
61	2006	1	0	2	1	2	1	1	2	3	0	0	1	1	1	0	0	0	1	53
62	2006	1	1	2	0	2	2	1	1	3	0	0	1	1	1	0	0	0	0	40
63	2006	1	1	0	3	2	2	1	1	3	0	0	0	0	0	1	1	1	0	37
64	2006	0	1	1	1	0	2	1	1	3	0	0	0	0	0	0	0	0	1	49
65	2006	0	1	1	1	0	2	1	1	4	0	0	0	1	1	0	1	1	1	55
66	2006	1	1	1	1	2	2	1	1	2	0	0	0	0	0	0	0	1	0	50
67	2006	0	1	0	0	2	2	1	1	3	0	0	1	1	1	0	0	1	1	52
68	2006	0	1	2	2	1	0	1	1	3	0	0	1	1	1	1	0	1	1	55
69	2006	0	1	2	1	0	1	1	2	3	0	0	1	1	0	0	1	0	1	55
70	2006	0	1	2	1	2	0	1	1	2	0	0	1	1	0	0	0	0	1	33
71	2006	0	1	2	2	2	0	1	1	1	0	0	1	0	0	0	0	0	1	55
72	2006	0	1	1	1	0	2	1	2	5	0	0	1	1	1	1	1	1	1	55
73	2006	1	1	2	2	2	0	1	2	4	0	0	0	1	1	0	0	1	0	47
74	2006	1	1	2	1	1	0	1	2	3	0	0	2	1	0	0	0	0	1	45
75	2006	1	1	2	1	1	0	1	0	3	0	0	1	1	0	0	1	0	0	52
76	2006	0	1	2	1	1	0	1	1	3	0	0	1	0	0	0	1	1	1	55
77	2006	0	1	2	2	2	0	1	2	2	0	0	0	1	0	0	0	0	1	55
78	2006	0	1	1	1	2	0	1	1	2	1	0	0	0	0	0	1	0	1	55
79	2006	1	1	1	2	2	1	1	1	5	1	0	0	1	1	0	1	1	0	37
80	2006	0	1	2	2	2	0	1	1	3	0	0	2	1	0	0	0	0	1	35
81	2006	0	1	2	1	1	0	1	1	2	0	0	1	0	0	0	0	0	1	55
82	2006	0	1	2	1	1	0	1	3	5	0	0	2	1	1	0	0	0	1	52
83	2006	0	1	1	1	1	2	1	1	4	0	0	2	1	1	1	1	0	1	55
84	2006	1	0	2	1	0	2	1	3	4	0	0	1	1	1	0	1	1	0	50
85	2006	1	0	1	1	1	0	1	2	5	0	0	2	0	0	1	1	1	0	40
86	2006	1	0	1	0	0	3	1	1	3	0	0	0	1	1	0	0	0	0	53
87	2006	1	0	1	1	1	1	1	2	4	0	1	1	1	0	1	1	0	0	55
88	2006	1	0	2	1	1	1	1	2	3	0	0	2	1	0	0	0	0	0	45
89	2006	1	0	1	1	2	1	1	2	2	0	0	1	0	0	0	0	0	0	49
90	2006	1	0	1	1	1	1	1	1	2	0	0	1	1	1	1	1	0	0	48
91	2006	1	0	1	1	1	1	1	3	3	0	0	0	0	0	0	0	0	0	51
92	2006	0	0	1	1	2	2	1	2	2	0	0	0	0	0	0	0	0	1	51
93	2006	0	0	2	1	1	0	1	1	4	0	0	2	1	1	0	1	0	1	25
94	2006	0	0	1	0	1	1	1	1	3	0	0	1	1	0	0	1	0	1	55
95	2006	0	0	2	1	2	1	1	3	3	0	0	2	1	0	0	0	0	1	55
96	2006	1	0	1	1	1	1	1	2	4	0	0	1	1	1	1	0	1	0	42
97	2006	1	0	2	0	0	2	1	2	3	1	0	0	1	0	0	0	1	0	25
98	2006	0	0	1	3	1	1	1	3	4	0	0	2	1	0	1	1	1	0	20
99	2006	0	0	0	1	1	1	1	1	2	0	0	1	1	1	0	0	0	0	49
100	2006	0	0	0	0	0	1	1	2	1	1	0	0	0	0	0	0	0	0	47
101	2006	1	0	2	1	0	2	1	2	2	0	1	1	1	0	0	0	0	0	50
102	2006	0	0	2	1	1	0	1	3	3	0	0	2	1	0	0	0	1	1	54
103	2006	0	0	2	2	1	0	1	3	4	0	0	2	1	0	0	1	0	1	55
104	2006	1	0	2	1	1	0	1	2	3	1	0	2	0	0	0	0	0	0	55
105	2006	0	0	2	0	1	1	1	1	2	0	0	0	0	0	0	0	0	1	55
106	2006	0	0	2	1	1	1	1	3	3	0	0	2	1	1	0	0	1	1	44
107	2006	0	0	1	1	1	1	1	3	3	0	0	1	1	1	1	1	1	0	54
108	2006	0	0	1	0	1	2	1	0	5	1	1	0	1	1	1	1	1	0	53
109	2006	1	0	2	2	0	3	1	1	3	0	0	2	1	0	0	0	0	1	36
110	2006	1	0	2	2	1	0	1	1	3	0	0	0	1	1	0	0	0	1	47
111	2006	1	0	2	1	1	1	1	1	4	0	0	0	1	1	1	1	0	0	49
112	2006	0	0	2	1	1	1	1	1	3	0	0	1	1	1	0	0	0	1	49
113	2006	0	0	0	0	1	2	1	1	2	0	0	0	1	0	0	0	0	0	52
114	2006	0	0	2	1	1	0	1	1	3	0	0	2	1	0	1	1	1	1	52
115	2006	1	0	2	1	1	1	1	3	3	0	0	2	0	0	0	1	1	1	55
116	2006	0	0	2	2	1	0	1	2	3	0	0	2	1	0	0	0	0	1	24
117	2006	1	0	2	1	0	1	1	2	3	0	1	1	1	1	0	0	0	0	55
118	2006	0	0	1	0	2	1	1	1	3	1	0	1	1	0	0	1	0	0	46
119	2006	0	0	2	1	2	1	1	2	5	0	0	0	0	0	1	1	0	0	45
120	2006	1	0	0	0	1	2	1	1	2	0	0	0	0	0	0	0	0	0	53
121	2006	1	0	1	1	1	2	1	2	3	0	0	1	1	1	0	0	1	0	41
122	2006	1	0	0	0	0	3	1	1	2	0	0	0	0	0	0	0	0	0	53
123	2006	1	0	2	2	1	1	1	1	3	0	0	2	0	0	1	1	1	0	55
124	2006	0	0	2	1	1	0	1	1	2	0	0	1	1	0	0	0	0	1	51
125	2006	1	1	1	0	0	3	1	2	5	0	0	1	1	1	1	1	1	0	32
126	2006	0	1	1	1	0	1	1	2	1	0	0	2	1	0	0	0	0	0	52
127	2006	1	1	1	1	0	2	1	2	3	1	0	2	0	0	0	0	1	0	55
128	2006	1	1	2	2	2	1	1	2	3	0	0	2	0	0	0	0	1	0	30
129	2006	0	1	1	0	2	1	1	3	3	0	0	2	1	0	0	0	0	0	40
130	2006	0	1	2	1	1	0	1	3	5	0	0	2	1	1	1	0	1	1	45
131	2006	0	1	2	1	2	1	1	2	3	0	0	1	1	0	0	1	1	0	53
132	2006	0	1	2	1	2	0	1	2	3	0	0	2	1	0	0	0	1	1	48
133	2006	1	1	1	1	1	2	1	1	3	0	0	1	1	0	0	1	0	0	51
134	2006	1	1	2	2	1	1	1	2	5	0	0	1	1	1	1	1	0	0	55
135	2006	1	1	2	1	1	1	1	2	2	0	0	1	1	0	0	0	0	0	48
136	2006	1	1	1	1	0	0	1	1	3	0	0	2	1	0	1	0	0	0	53
137	2006	1	1	1	1	2	0	1	2	3	0	0	2	1	0	0	0	1	0	50
138	2006	1	1	1	2	2	1	1	1	4	0	0	2	1	0	0	1	1	0	33
139	2006	1	1	1	2	1	2	1	3	4	0	1	1	1	0	0	0	1	0	54
140	2006	1	1	2	2	0	1	1	2	5	0	0	1	1	0	0	1	1	1	34
141	2006	1	1	0	1	1	2	1	1	2	1	1	0	0	0	0	1	0	0	44
142	2006	1	1	2	1	1	2	1	3	3	0	1	1	0	0	0	0	1	0	17
143	2006	1	1	1	1	1	2	1	1	4	0	0	0	1	1	0	1	1	0	55
144	2006	0	1	1	2	2	1	1	3	3	0	0	2	0	0	0	0	1	0	55
145	2006	0	1	0	0	2	2	1	3	3	1	0	2	1	0	1	1	1	0	19
146	2006	0	1	1	1	2	0	1	2	3	0	0	1	0	0	0	0	1	0	44
147	2006	0	1	1	1	1	0	1	1	4	1	1	0	0	0	0	0	0	0	53
148	2006	1	1	2	2	1	1	1	2	4	0	0	2	1	1	0	0	1	1	45
149	2006	1	1	2	2	1	0	1	1	3	0	0	1	0	0	0	1	1	1	27
150	2006	1	1	2	0	0	2	1	2	3	0	0	2	0	0	0	0	0	0	52
151	2006	0	1	2	1	1	1	1	1	3	0	1	0	0	0	0	0	0	0	55
152	2006	0	1	2	1	0	1	1	3	5	0	1	2	1	0	1	0	1	1	55
153	2006	0	1	2	1	1	1	1	2	4	0	0	2	1	0	1	0	1	1	50
154	2006	1	1	2	2	2	0	1	1	5	0	0	2	0	0	0	0	0	1	53
155	2006	1	1	2	1	1	0	1	2	3	0	0	1	0	0	0	0	0	0	54
156	2006	1	1	1	1	1	1	1	2	2	0	0	1	0	0	0	0	0	0	33
157	2006	1	1	1	2	2	1	1	3	4	0	0	2	1	0	1	1	1	0	39
158	2006	0	1	1	1	0	1	1	1	3	0	1	1	1	0	0	0	0	0	52
159	2006	0	1	2	2	2	0	1	1	2	0	0	1	1	0	0	0	0	0	52
160	2006	1	1	2	1	1	0	1	2	2	0	0	1	1	0	0	0	0	0	55
161	2006	1	1	1	1	1	2	1	3	2	0	0	2	1	1	0	1	0	0	45
162	2006	0	1	2	2	1	1	1	3	3	0	0	2	1	1	0	0	1	0	53
163	2006	0	1	2	2	1	0	1	1	1	0	0	1	0	0	0	0	1	0	45
164	2006	1	1	0	1	1	2	1	1	5	0	1	0	1	1	1	1	0	0	49
165	2006	1	1	2	1	2	1	1	3	5	0	0	2	0	0	1	1	1	1	55
166	2006	1	1	1	1	1	3	1	2	3	0	0	0	0	0	0	0	1	0	49
167	2006	1	1	2	2	2	0	1	3	4	0	0	1	0	0	1	1	1	1	45
168	2006	1	1	1	1	2	2	1	2	3	0	0	0	1	1	0	0	1	0	52
169	2006	0	1	1	1	1	1	1	3	4	0	0	2	1	1	1	1	1	0	55
170	2006	0	1	2	1	1	1	1	1	2	0	1	1	1	1	0	0	0	0	55
171	2006	0	1	1	1	1	1	1	2	4	0	0	1	1	0	0	1	1	0	50
172	2006	1	1	2	1	2	0	1	2	2	0	0	1	1	1	0	0	0	0	50
173	2006	0	1	2	1	1	0	1	1	4	0	0	2	1	0	0	1	0	1	27
174	2006	1	1	1	1	2	3	1	1	1	0	1	0	0	0	0	0	1	0	50
175	2006	1	1	1	3	1	0	1	1	3	0	0	1	0	0	0	1	0	0	55
176	2006	1	1	1	1	0	2	1	1	2	1	0	1	1	0	0	0	0	0	52
177	2006	1	1	2	1	0	3	1	1	2	0	0	0	1	0	0	0	0	0	40
178	2006	1	1	1	1	2	1	1	3	3	0	0	2	1	1	0	1	1	0	48
179	2006	1	1	0	1	0	2	1	1	4	0	0	0	1	1	0	0	1	0	54
180	2006	1	1	1	2	0	3	1	1	2	0	0	1	0	0	0	0	0	0	55
181	2006	1	1	1	3	2	2	1	0	1	0	1	1	1	0	0	0	1	0	55
182	2006	1	1	1	1	1	2	1	3	4	0	0	2	0	0	0	1	1	0	52
183	2006	0	1	1	1	0	2	1	0	3	1	0	1	1	1	0	0	0	0	40
184	2006	1	1	1	1	2	2	1	1	2	1	0	0	0	0	0	0	0	0	47
185	2006	1	1	1	0	0	3	1	2	2	0	1	0	0	0	0	1	0	0	37
186	2006	1	1	2	0	1	1	1	2	3	0	0	2	1	0	0	1	0	1	55
187	2006	1	1	1	3	2	0	1	3	4	0	0	2	0	0	0	0	0	0	17
188	2006	1	1	1	1	1	2	1	1	3	0	0	1	1	1	0	1	1	0	51
189	2006	1	1	1	1	1	2	1	1	2	0	0	2	0	0	0	0	0	0	55
190	2006	1	1	2	2	2	1	1	2	3	0	0	2	1	0	0	1	0	0	50
191	2006	1	1	2	2	1	1	1	1	1	0	0	1	1	1	0	0	0	1	51
192	2006	1	1	2	0	1	1	1	3	3	0	1	2	1	0	1	1	0	0	53
193	2006	1	1	1	3	1	2	1	1	2	0	0	0	0	0	0	0	0	0	55
194	2006	1	0	1	3	0	3	1	3	2	0	0	0	0	0	0	0	0	0	47
195	2006	1	0	0	0	2	1	1	1	4	1	0	0	1	1	0	1	1	0	49
196	2006	1	0	1	1	2	2	1	3	3	0	0	1	1	1	1	1	1	0	55
197	2006	1	0	1	1	1	3	1	2	3	0	0	1	1	1	1	1	1	0	53
198	2006	0	0	2	0	2	0	1	2	3	0	0	2	1	1	0	0	0	0	28
199	2006	1	0	1	1	0	2	1	1	4	1	1	2	1	1	1	1	1	0	53
200	2006	1	0	2	2	1	3	1	1	3	0	0	1	1	1	0	0	0	0	25
201	2006	1	0	2	3	0	3	1	1	3	1	0	1	0	0	0	0	0	0	42
202	2006	1	0	1	1	1	2	1	2	3	0	0	1	1	0	1	0	0	0	50
203	2006	1	0	2	1	0	1	1	2	5	0	0	1	1	1	1	0	0	0	51
204	2006	1	0	1	1	1	1	1	2	5	1	0	1	1	1	1	1	0	0	55
205	2006	1	0	1	0	1	1	1	1	3	0	1	0	1	1	1	0	1	0	33
206	2006	1	0	2	1	1	2	1	3	2	0	0	1	1	0	0	0	0	0	48
207	2006	1	0	2	1	0	3	1	1	2	0	0	0	1	1	0	0	0	1	55
208	2006	1	0	2	1	0	3	1	2	4	0	0	0	1	1	1	0	0	0	42
209	2006	1	0	2	2	1	1	1	2	2	0	0	1	0	0	0	0	0	0	51
210	2006	0	0	2	1	1	0	1	2	5	0	0	2	1	1	0	1	1	1	38
211	2006	1	0	1	1	1	2	1	1	2	0	0	0	0	0	0	0	1	0	44
212	2006	1	1	2	2	1	2	1	1	2	0	0	1	1	0	0	0	0	0	55
213	2006	1	1	1	2	1	1	1	2	3	0	1	1	1	0	0	0	1	0	47
214	2006	1	1	1	1	1	1	1	2	4	1	0	1	1	1	0	1	1	0	25
215	2006	1	1	1	3	1	2	1	0	3	1	0	0	1	0	0	0	0	0	30
216	2006	1	1	0	0	2	2	1	0	2	0	0	0	0	0	0	1	0	0	42
217	2006	1	1	2	2	1	2	1	3	4	0	0	0	1	1	1	0	1	1	25
218	2006	1	1	0	0	0	3	1	2	1	0	0	0	0	0	0	0	0	0	55
219	2006	1	1	1	1	1	1	1	2	3	0	0	1	1	1	0	0	1	0	54
220	2006	1	1	1	1	2	0	1	1	4	0	0	1	1	1	1	0	1	0	51
221	2006	0	1	1	1	0	1	1	2	2	0	0	0	0	0	0	0	0	0	52
222	2006	1	1	0	1	1	2	0	3	2	0	0	1	0	0	0	0	0	0	52
223	2006	1	1	2	1	1	1	1	2	3	0	0	1	1	0	0	1	0	0	51
224	2006	1	1	2	1	1	1	1	2	4	0	0	2	0	0	0	1	0	0	34
225	2006	1	1	0	1	0	3	1	1	1	0	1	0	1	1	1	0	0	0	55
226	2006	1	1	1	2	0	3	1	2	3	0	0	0	0	0	0	0	1	0	50
227	2006	1	1	2	2	1	1	1	1	3	0	1	2	1	1	1	1	0	0	49
228	2006	1	1	1	2	1	2	1	2	4	1	0	0	1	1	0	0	1	0	48
229	2006	1	1	1	2	2	1	1	2	3	0	0	1	0	0	0	0	1	0	44
230	2006	1	1	2	0	1	2	1	2	3	0	0	1	1	1	1	0	0	0	34
231	2006	1	1	2	0	1	1	1	2	3	0	0	1	1	1	0	0	0	0	55
232	2006	1	1	0	0	2	2	1	3	2	1	0	0	0	0	0	0	0	0	51
233	2006	1	1	1	3	1	2	1	1	4	0	0	2	1	1	1	0	0	0	49
234	2006	1	1	1	1	1	1	1	2	2	0	0	1	0	0	0	0	1	0	50
235	2006	1	1	1	3	1	2	1	1	2	1	0	0	0	0	0	0	0	0	42
236	2006	1	1	0	1	2	2	1	1	4	0	0	0	1	1	0	0	1	0	51
237	2006	1	1	1	1	1	1	1	1	4	0	0	1	1	1	1	0	1	0	46
238	2006	1	1	0	1	1	3	1	3	5	0	1	0	1	1	1	1	1	0	55
239	2006	1	1	1	1	1	2	1	1	4	0	0	0	1	0	0	0	1	0	44
240	2006	1	1	1	1	1	1	1	3	2	0	0	0	1	1	0	0	0	0	48
241	2006	1	1	1	1	0	2	1	1	3	0	0	2	0	0	0	0	0	0	51
242	2006	1	1	1	1	2	1	1	2	2	0	0	0	1	1	1	1	1	0	55
243	2006	1	1	2	1	1	0	1	2	3	0	0	2	0	0	0	0	1	0	24
244	2006	1	1	1	1	0	3	1	2	5	0	1	0	0	0	0	0	0	0	50
245	2006	1	1	1	3	1	2	1	1	4	0	0	2	1	1	1	1	1	0	43
246	2006	1	1	2	1	2	1	1	3	4	0	0	2	1	1	0	1	0	1	51
247	2006	1	1	1	1	0	2	1	1	3	1	0	1	0	0	0	0	0	0	25
248	2006	1	0	1	1	1	1	1	3	4	0	1	2	1	0	0	1	1	0	37
249	2006	1	0	2	1	2	0	1	2	4	0	0	2	1	0	0	0	0	1	54
250	2006	1	0	1	1	1	1	1	2	4	0	0	1	1	1	0	1	0	0	47
251	2006	1	0	1	1	2	1	1	2	5	1	0	1	1	1	0	1	1	0	42
252	2006	1	0	1	1	0	2	1	1	2	0	0	0	0	0	0	0	0	0	41
253	2006	1	0	2	1	1	2	1	1	3	0	0	1	1	1	1	1	0	1	53
254	2006	1	0	1	3	2	1	0	1	5	1	0	1	1	1	1	1	0	0	13
255	2006	1	0	2	1	0	1	1	2	2	0	0	1	0	0	0	0	0	0	44
256	2006	1	0	1	1	1	1	1	1	3	0	0	1	1	1	1	0	0	0	47
257	2006	1	1	2	2	1	0	1	3	2	0	0	1	0	0	0	0	1	1	36
258	2006	0	1	0	1	1	1	1	2	3	0	1	0	1	1	1	1	1	0	55
259	2006	0	1	2	2	2	1	1	2	3	0	1	1	1	1	0	0	0	0	43
260	2006	0	1	2	3	1	1	1	2	2	0	0	2	1	0	0	1	0	0	43
261	2006	1	1	2	1	2	0	1	2	2	1	1	1	1	0	0	1	1	1	49
262	2006	1	1	2	1	1	0	1	3	3	0	0	2	1	1	0	0	0	1	55
263	2006	1	1	1	3	1	1	1	3	4	1	0	0	0	0	1	1	1	0	40
264	2006	1	1	1	1	1	0	1	3	3	0	0	2	1	0	0	1	1	0	46
265	2006	1	1	1	1	1	1	1	2	5	0	0	1	1	1	1	1	1	0	46
266	2006	1	1	1	1	2	0	1	3	4	0	1	0	1	1	0	1	1	0	52
267	2006	1	1	1	1	1	1	1	3	3	0	0	2	1	1	0	1	0	0	55
268	2006	1	1	1	1	1	1	1	2	3	1	0	1	1	0	0	0	0	0	55
269	2006	1	1	1	0	0	2	1	3	1	0	0	0	1	1	1	1	0	0	50
270	2006	1	1	1	0	0	2	1	1	3	1	0	1	0	0	0	0	0	0	48
271	2006	1	1	1	0	0	2	1	1	2	1	1	0	0	0	1	0	0	0	54
272	2006	1	1	2	2	1	1	1	3	3	0	1	0	1	1	0	0	1	0	45
273	2006	1	1	1	1	2	0	1	2	3	0	0	1	1	1	1	1	1	0	37
274	2006	1	1	1	1	1	1	1	2	3	0	0	0	0	0	0	0	1	0	55
275	2006	1	1	1	1	1	1	1	2	2	0	0	2	1	1	0	0	0	0	39
276	2006	1	1	1	1	0	2	1	1	4	0	0	2	1	1	1	1	0	0	55
277	2006	1	1	2	2	1	1	1	1	2	0	0	1	1	0	0	0	0	0	55
278	2006	1	1	1	1	1	0	1	3	3	0	0	1	1	1	1	0	1	0	25
279	2006	1	1	1	0	1	0	1	1	2	0	0	0	1	0	0	1	0	0	55
280	2006	1	1	1	3	1	2	1	3	3	1	0	1	0	0	0	0	0	0	39
281	2006	1	1	2	1	2	0	1	2	5	0	0	1	0	0	1	1	1	1	43
282	2006	1	1	2	1	2	0	1	3	4	0	0	2	1	0	0	0	1	1	42
283	2006	1	1	2	2	1	0	1	3	4	0	0	2	1	0	1	1	0	1	38
284	2006	1	1	1	0	1	2	1	1	2	0	0	0	0	0	0	0	0	0	30
285	2006	1	1	2	2	2	1	1	3	4	0	1	1	1	1	1	0	1	0	45
286	2006	0	0	1	1	1	3	1	3	2	0	0	1	1	0	0	0	0	0	54
287	2006	0	0	1	0	2	0	1	1	2	0	0	0	0	0	0	0	0	0	55
288	2006	0	0	2	1	2	0	1	2	5	0	0	2	1	1	0	0	1	1	23
289	2006	1	0	2	1	1	2	1	1	1	0	0	1	0	0	0	0	0	0	50
290	2006	1	0	1	1	0	2	1	1	1	0	0	1	1	1	1	1	1	0	55
291	2006	1	0	2	1	0	3	1	1	2	0	0	1	0	0	0	0	0	0	48
292	2006	1	0	2	1	1	2	1	2	3	0	0	1	1	1	1	1	1	0	51
293	2006	1	0	1	1	2	1	1	1	3	1	0	2	0	0	0	1	1	0	33
294	2006	1	0	2	1	2	1	1	1	3	0	0	1	1	0	0	0	1	0	55
295	2006	0	0	2	1	1	1	1	2	4	0	0	1	0	0	0	0	1	0	45
296	2006	0	0	1	2	0	0	1	3	3	0	0	2	1	1	0	0	1	0	43
297	2006	0	0	2	0	1	0	1	2	3	0	0	2	1	0	1	1	0	0	53
298	2006	0	0	2	1	1	0	1	2	4	0	0	1	0	0	0	0	0	1	52
299	2006	1	0	1	1	1	1	1	2	4	0	0	1	1	1	0	1	1	0	43
300	2006	1	0	1	1	0	3	1	1	2	0	0	0	1	0	0	1	0	0	48
301	2006	0	0	1	1	2	1	1	1	4	0	0	1	1	1	1	1	1	0	53
302	2006	0	1	1	1	1	1	1	1	2	0	0	0	0	0	0	1	0	0	53
303	2006	0	1	2	1	2	1	1	2	4	0	0	1	1	0	0	1	1	1	55
304	2006	0	1	2	1	2	3	1	2	3	0	0	1	1	0	0	1	1	0	52
305	2006	0	1	1	1	0	2	1	2	2	1	0	0	1	0	0	0	0	0	50
306	2006	0	1	1	1	2	1	1	3	4	0	0	0	1	0	0	1	1	0	55
307	2006	1	1	1	1	1	1	1	1	2	0	0	1	1	1	0	0	0	0	51
308	2006	1	1	2	1	1	1	1	2	2	0	0	1	1	1	0	0	1	1	50
309	2006	0	1	2	1	2	0	1	1	4	0	1	2	0	0	0	1	1	1	49
310	2006	0	1	2	1	2	0	1	3	3	0	0	1	0	0	0	0	0	0	55
311	2006	0	1	2	1	1	1	1	2	3	0	0	1	1	0	0	0	0	0	55
312	2006	0	1	2	0	1	1	1	3	2	0	0	0	0	0	0	0	0	0	55
313	2006	0	1	2	2	1	0	1	3	4	0	0	2	1	0	0	0	1	1	36
314	2006	0	1	1	0	1	1	1	1	4	0	1	2	0	0	1	1	1	0	49
315	2006	0	1	2	2	1	1	1	2	3	0	0	2	1	0	0	0	0	0	45
316	2006	0	1	2	1	1	1	1	2	1	0	0	0	1	0	0	0	1	0	36
317	2006	0	1	2	1	0	1	0	1	4	0	0	1	0	0	0	0	1	1	51
318	2006	1	1	2	2	1	2	1	1	5	0	0	1	1	1	0	1	0	0	55
319	2006	1	1	1	1	0	2	1	1	2	0	0	1	1	1	0	0	0	0	48
320	2006	1	1	2	2	2	1	1	2	3	0	0	1	0	0	0	0	1	0	48
321	2006	1	1	1	2	1	3	1	1	3	0	0	1	1	1	0	0	0	0	53
322	2006	1	1	2	1	2	1	1	3	4	0	0	2	1	0	0	0	1	1	27
323	2006	1	1	2	1	1	3	1	2	2	0	0	0	1	1	0	0	0	0	49
324	2006	1	1	2	2	1	1	1	2	4	0	0	2	1	1	1	0	1	1	33
325	2006	1	1	1	3	2	2	1	1	2	1	0	0	0	0	0	0	0	0	46
326	2006	1	1	2	1	2	1	1	3	3	0	0	1	1	0	0	0	0	0	51
327	2006	1	1	0	1	1	0	1	1	3	1	0	0	0	0	0	0	0	0	50
328	2006	1	1	2	0	2	1	1	3	5	0	0	2	0	0	0	0	0	1	44
329	2006	0	1	2	2	2	1	1	1	1	0	0	0	0	0	0	0	0	0	43
330	2006	0	1	2	2	2	1	1	2	2	0	0	1	0	0	0	0	0	0	55
331	2006	0	1	2	1	1	1	1	1	5	0	0	1	0	0	0	0	0	0	50
332	2006	0	1	2	2	2	0	1	2	4	0	0	1	1	0	0	0	1	1	55
333	2006	0	1	2	1	2	1	1	2	3	0	0	1	1	1	0	0	1	0	32
334	2006	1	1	1	1	1	1	1	1	4	0	0	1	1	1	0	0	0	0	51
335	2006	1	1	1	1	2	0	1	1	4	0	1	1	1	1	0	1	1	0	55
336	2006	0	1	2	2	2	0	1	1	5	0	0	1	1	0	0	0	1	1	53
337	2006	0	0	2	1	0	1	1	1	3	0	0	1	1	0	0	0	0	0	52
338	2006	0	0	2	2	2	3	1	2	3	0	0	2	1	0	0	0	1	0	25
339	2006	0	0	2	2	1	0	1	1	3	0	0	1	0	0	0	0	1	0	42
340	2006	1	0	2	1	1	1	1	2	2	0	0	2	1	0	0	0	0	1	55
341	2006	1	0	1	1	0	3	1	2	2	1	0	0	0	0	0	0	0	0	48
342	2006	1	0	2	3	1	3	1	1	1	0	0	1	1	0	0	0	1	0	25
343	2006	0	0	1	1	1	2	1	2	2	0	0	0	0	0	0	0	0	0	50
344	2006	1	0	2	1	1	1	1	2	2	0	0	1	0	0	0	1	0	0	53
345	2006	1	0	2	1	0	2	1	1	4	1	0	0	1	0	0	0	0	0	55
346	2006	1	0	1	0	1	3	1	1	5	0	0	1	1	1	1	1	1	0	52
347	2006	1	0	2	3	0	2	1	2	3	0	0	1	1	1	1	1	1	1	25
348	2006	0	0	1	1	1	2	1	2	4	0	0	0	1	1	0	0	0	0	51
349	2006	1	0	2	1	2	1	1	2	3	0	0	2	1	0	0	0	0	0	25
350	2006	0	0	2	1	1	1	1	1	5	0	0	2	1	0	1	1	1	1	25
351	2006	1	0	1	1	0	3	1	3	2	1	0	1	1	1	0	1	0	0	49
352	2006	1	0	1	1	0	2	1	1	2	0	0	0	0	0	0	0	0	0	55
353	2006	0	0	1	1	1	1	1	2	4	1	0	2	1	1	1	1	1	0	32
354	2006	0	0	0	0	0	2	1	2	2	0	0	1	0	0	0	0	0	0	55
355	2006	1	0	2	0	1	3	1	2	4	0	0	2	1	1	1	1	1	0	37
356	2006	1	0	2	2	1	1	1	2	2	0	0	2	0	0	0	0	0	0	54
357	2006	1	1	1	1	2	1	1	2	3	1	0	2	1	1	0	1	0	0	43
358	2006	1	1	1	1	1	1	1	3	3	0	0	2	1	0	0	1	0	0	42
359	2006	0	1	2	0	1	1	1	1	4	0	0	1	1	1	1	0	1	0	44
360	2006	1	1	1	1	1	1	1	2	3	0	0	0	1	1	1	0	1	0	55
361	2006	1	1	1	1	1	2	1	2	2	0	0	0	1	1	1	0	0	0	55
362	2006	1	1	1	3	2	3	1	1	2	1	0	0	0	0	0	1	0	0	53
363	2006	1	1	1	1	2	1	1	1	2	0	0	0	0	0	0	0	0	0	50
364	2006	1	1	1	0	1	2	1	1	2	1	0	0	1	0	0	0	0	0	55
365	2006	1	1	2	2	1	0	1	3	4	0	0	1	1	1	0	1	1	1	40
366	2006	0	1	2	2	1	0	1	2	3	0	0	2	0	0	0	0	1	0	53
367	2006	1	1	2	1	1	0	1	2	2	0	0	0	1	1	0	1	1	1	34
368	2006	1	1	2	2	1	0	1	3	5	0	0	2	1	0	0	1	0	1	54
369	2006	1	1	1	1	2	0	1	3	3	1	0	0	1	0	0	0	1	0	55
370	2006	0	1	1	1	1	1	1	1	4	0	0	1	1	0	0	0	1	0	48
371	2006	1	1	2	2	0	2	1	2	5	0	0	2	1	1	1	1	1	1	49
372	2006	1	1	1	2	2	0	1	3	3	1	0	1	0	0	0	0	0	0	51
373	2006	1	1	2	1	1	0	1	3	5	0	0	1	1	0	0	0	1	0	55
374	2006	1	1	2	2	2	1	1	2	4	0	0	1	1	0	0	1	0	0	50
375	2006	1	1	2	2	0	2	1	2	5	0	0	1	1	0	1	0	0	0	55
376	2006	0	1	0	3	2	2	1	1	2	1	0	0	1	0	0	1	1	0	55
377	2006	1	1	1	3	1	3	1	2	2	1	0	0	0	0	0	1	1	0	28
378	2006	1	1	1	1	0	3	1	2	2	1	0	1	0	0	0	0	0	0	48
379	2006	1	1	2	1	0	3	1	1	3	0	0	1	1	0	1	1	0	0	55
380	2006	1	1	1	1	2	2	1	2	3	1	0	1	1	1	0	0	1	0	46
381	2006	1	1	0	1	1	2	1	1	3	1	0	0	0	0	0	0	1	0	53
382	2006	1	1	0	1	0	2	1	1	2	0	1	0	1	0	0	0	0	0	52
383	2006	1	1	2	1	1	1	1	3	4	0	0	2	1	1	0	1	0	1	53
384	2006	0	1	0	1	0	1	1	1	5	0	0	1	1	1	0	1	1	0	55
385	2006	1	1	2	1	1	1	1	3	2	0	0	2	1	0	0	0	0	1	55
386	2006	1	1	1	1	1	1	1	2	3	0	0	1	1	1	1	0	0	0	55
387	2006	1	1	1	1	1	1	1	2	4	0	0	1	0	0	0	0	0	0	44
388	2006	1	1	2	1	1	1	1	2	4	0	0	2	1	0	0	0	0	1	38
389	2006	1	1	1	1	0	2	1	2	3	0	0	0	0	0	1	0	0	0	55
390	2006	1	1	2	2	1	1	1	3	2	0	0	0	1	0	1	1	0	0	55
391	2006	1	1	1	1	1	2	1	1	2	0	0	1	0	0	0	0	0	0	39
392	2006	1	1	2	2	1	1	1	2	3	0	0	1	1	1	0	0	0	0	49
393	2006	0	1	1	1	1	3	1	1	4	0	1	1	0	0	1	1	0	0	55
394	2006	0	1	2	1	1	2	1	3	3	0	0	2	0	0	0	0	1	1	25
395	2006	1	1	1	1	1	2	1	1	1	1	0	1	1	1	0	0	0	0	25
396	2006	1	1	1	1	0	3	1	1	2	1	0	1	1	1	0	0	0	0	51
397	2006	1	1	1	1	0	2	1	1	3	0	0	1	0	0	0	0	0	0	47
398	2006	1	1	1	0	1	2	0	3	3	0	0	1	1	1	1	1	1	0	51
399	2006	1	1	1	3	0	3	1	2	2	0	0	1	1	1	0	1	0	0	53
400	2006	1	1	1	1	0	3	1	1	3	0	1	2	1	1	0	0	1	0	28
401	2006	1	1	2	1	0	2	1	2	3	0	0	1	1	1	0	1	0	1	25
402	2006	0	1	2	2	1	1	1	1	2	0	1	0	0	0	0	0	0	0	25
403	2006	0	1	2	1	1	2	1	2	3	0	0	0	1	1	0	0	0	0	51
404	2006	1	1	1	1	0	3	0	1	1	0	0	1	0	0	0	0	1	0	44
405	2006	1	1	1	1	2	2	1	3	2	0	1	1	1	0	0	1	1	0	25
406	2006	1	1	2	1	0	2	1	1	2	0	0	0	1	0	0	0	0	0	53
407	2006	1	1	1	3	1	2	1	3	3	1	1	1	1	1	1	1	1	0	52
408	2006	1	1	2	2	1	1	1	2	3	0	0	2	1	1	1	1	0	1	51
409	2006	1	1	1	1	1	1	1	1	4	0	0	0	1	1	1	1	1	0	55
410	2006	0	1	1	1	0	2	1	3	5	0	1	1	1	0	0	1	0	0	52
411	2006	0	1	1	1	1	1	1	3	2	0	0	0	1	0	0	0	0	0	54
412	2006	1	1	1	1	1	1	1	1	3	1	0	1	0	0	0	1	1	0	48
413	2006	1	1	2	1	1	1	1	2	4	0	0	2	1	1	0	0	1	0	55
414	2006	1	1	1	1	1	2	1	1	2	0	1	1	1	0	0	0	0	0	50
415	2006	0	1	1	1	1	1	1	3	3	1	0	1	0	0	0	0	0	0	55
416	2006	1	1	1	1	1	2	1	1	5	0	1	0	1	1	1	0	0	0	52
417	2006	1	1	1	2	1	2	1	2	1	0	0	1	1	1	0	0	1	0	55
418	2006	0	1	1	1	1	1	1	1	2	1	0	1	0	0	0	0	0	0	55
419	2006	0	1	2	2	2	0	1	3	3	0	0	2	1	1	0	1	0	0	55
420	2006	0	1	1	0	2	1	1	1	3	0	0	1	1	0	1	0	0	0	53
421	2006	0	1	2	1	2	0	1	2	3	0	0	1	1	1	0	1	1	1	55
422	2006	1	1	1	0	1	2	1	1	2	0	0	1	1	1	1	1	1	0	50
423	2006	1	1	1	3	2	0	1	3	4	0	0	1	0	0	0	1	1	0	55
424	2006	1	1	1	0	0	3	1	1	3	1	0	1	0	0	0	0	0	0	48
425	2006	1	1	1	1	1	3	1	1	2	0	0	0	0	0	0	0	0	0	53
426	2006	1	1	2	1	2	0	1	3	4	0	0	2	0	0	0	1	1	1	55
427	2006	0	0	1	3	1	1	1	1	5	0	0	1	1	1	0	0	0	0	55
428	2006	1	0	2	1	1	1	1	2	3	0	0	2	1	1	0	1	0	1	55
429	2006	1	0	2	2	2	2	1	2	2	0	0	1	0	0	0	0	0	0	55
430	2006	1	0	2	1	1	2	1	1	4	0	0	1	1	1	1	0	1	1	53
431	2006	1	0	1	1	1	2	1	1	3	0	0	0	1	1	1	0	1	0	55
432	2006	0	0	2	3	0	2	1	2	3	0	0	1	0	0	1	1	0	0	55
433	2006	0	1	1	3	2	2	1	2	3	1	0	0	0	0	0	0	0	0	45
434	2006	0	1	2	1	0	1	1	3	3	0	0	0	0	0	1	0	0	1	55
435	2006	0	1	2	2	1	0	1	1	2	0	0	2	1	0	0	1	1	1	55
436	2006	0	1	1	1	1	2	1	1	1	1	0	0	0	0	0	0	0	0	55
437	2006	0	1	1	1	0	2	1	2	3	0	0	1	0	0	0	0	0	0	55
438	2006	0	1	2	2	2	2	1	2	4	0	0	1	1	1	0	0	1	0	48
439	2006	1	1	1	0	2	1	1	1	4	0	0	1	1	1	1	1	1	0	55
440	2006	1	1	2	2	1	1	1	1	2	0	0	1	0	0	0	0	0	0	31
441	2006	0	1	2	2	2	0	1	3	5	0	0	1	1	0	0	0	1	1	46
442	2006	0	1	2	1	1	1	1	2	3	0	0	1	1	1	1	1	0	0	55
443	2006	1	0	0	0	2	2	1	2	2	0	0	0	0	0	1	0	0	0	35
444	2006	1	0	2	1	2	1	1	1	5	0	0	0	1	0	1	1	1	1	49
445	2006	1	0	2	1	1	2	1	2	2	0	0	0	0	0	1	0	1	0	55
446	2006	1	0	1	1	1	2	1	2	2	0	0	1	0	0	0	1	0	0	52
447	2006	1	0	1	1	2	2	1	1	3	0	0	0	1	1	1	0	0	0	51
448	2006	1	1	1	2	1	2	1	1	2	0	0	0	1	1	0	0	0	0	54
449	2006	1	1	2	1	0	1	1	2	3	0	0	1	0	0	0	1	0	0	55
450	2006	1	1	1	3	2	0	1	2	5	0	0	1	1	1	0	1	1	0	55
451	2006	1	1	2	0	1	2	1	2	2	0	0	1	1	0	0	0	0	0	55
452	2006	1	1	2	0	2	0	1	2	3	0	0	1	0	0	0	0	1	1	54
453	2006	1	1	2	2	1	0	1	1	3	0	0	1	1	1	0	0	1	0	55
454	2006	1	1	2	2	2	2	1	3	4	0	0	2	1	1	0	1	1	0	54
455	2006	1	1	1	1	0	2	1	1	1	0	0	0	0	0	0	0	0	0	55
456	2006	1	1	1	1	1	3	1	1	2	0	0	0	0	0	0	0	0	0	55
457	2006	1	1	1	3	0	3	1	1	2	1	0	0	0	0	0	0	1	0	53
458	2006	0	0	1	3	1	1	1	2	2	1	1	1	1	1	0	1	0	0	55
459	2006	1	0	2	2	1	1	1	2	2	0	0	2	1	0	0	0	0	0	43
460	2006	0	0	2	1	1	1	1	1	2	0	0	0	1	1	0	0	0	0	55
461	2006	0	0	2	0	2	1	1	3	1	1	0	0	0	0	0	0	1	1	45
462	2006	1	0	1	1	1	1	1	2	4	1	0	0	1	1	1	0	0	0	48
463	2006	1	0	1	1	1	1	1	1	3	0	0	1	1	0	1	1	0	0	53
464	2006	1	0	1	1	1	1	1	2	3	0	0	0	1	1	1	0	0	0	51
465	2006	1	0	0	1	2	1	1	1	3	0	0	0	1	1	1	1	0	0	53
466	2006	1	0	2	1	1	1	1	3	3	0	1	2	0	0	0	0	0	1	51
467	2006	1	0	2	1	2	1	1	2	3	0	0	2	0	0	0	0	0	0	52
468	2006	1	0	1	1	1	1	1	2	2	0	0	2	1	1	0	0	0	0	54
469	2006	0	0	2	1	2	1	1	2	4	0	0	2	1	0	1	0	0	0	51
470	2006	0	0	1	1	1	1	1	3	2	0	0	1	1	1	0	0	0	0	51
471	2006	0	0	1	0	1	1	1	2	2	0	0	0	0	0	0	0	0	0	25
472	2006	0	0	2	1	1	1	1	2	4	0	0	1	1	0	0	0	1	1	55
473	2006	0	0	1	1	1	1	1	2	5	0	1	1	1	1	1	0	1	0	53
474	2006	0	0	1	0	2	1	1	1	2	0	0	0	1	0	0	0	1	0	44
475	2006	0	0	2	1	1	1	1	2	2	0	0	0	1	1	1	0	0	0	55
476	2006	0	0	2	1	0	3	1	1	2	0	0	0	0	0	0	0	0	0	48
477	2006	1	0	2	1	0	3	1	1	2	0	0	2	1	1	0	0	0	0	42
478	2006	0	0	1	1	1	2	1	3	3	1	0	1	1	0	0	0	0	0	41
479	2006	0	0	1	1	2	1	1	2	4	0	0	1	1	0	0	1	0	0	43
480	2006	1	0	1	1	1	2	1	3	3	0	0	2	1	1	0	0	0	0	55
481	2006	0	0	2	2	1	0	1	3	2	0	0	1	1	0	0	0	0	0	48
482	2006	0	0	2	1	1	0	1	2	2	0	0	1	0	0	0	0	0	0	55
483	2006	0	0	2	2	2	0	1	3	2	0	0	1	1	0	0	0	0	1	47
484	2006	1	0	2	1	1	1	1	2	3	0	0	1	1	1	1	0	0	0	46
485	2006	1	0	1	1	1	3	1	2	3	0	0	1	1	1	1	1	0	0	41
486	2006	1	0	2	1	1	1	1	2	2	0	0	0	1	0	0	0	0	0	51
487	2006	1	0	2	2	1	1	1	2	3	0	0	1	0	0	1	1	0	0	43
488	2006	1	0	2	1	1	1	1	2	3	0	0	0	1	1	1	0	0	0	55
489	2006	1	0	1	1	0	1	1	1	5	0	0	1	1	1	1	0	1	0	53
490	2006	1	0	2	1	2	1	1	2	3	0	0	2	1	0	0	0	0	0	52
491	2006	1	0	1	1	1	1	1	1	2	0	1	0	0	0	0	0	0	0	48
492	2006	1	0	1	1	1	1	1	3	3	0	0	1	1	0	0	0	0	0	53
493	2006	1	0	2	1	1	1	1	2	4	0	0	2	0	0	0	1	1	1	40
494	2006	1	0	1	1	1	1	1	2	3	0	0	0	1	1	0	0	0	0	43
495	2006	0	1	1	1	2	1	1	1	2	0	0	1	0	0	0	0	0	0	54
496	2006	1	1	2	1	1	1	1	1	3	0	0	0	1	1	0	1	0	0	55
497	2006	0	1	2	2	1	0	1	1	3	0	0	0	1	1	0	0	0	1	51
498	2006	0	1	1	1	1	1	1	3	3	0	1	1	1	1	1	1	1	0	29
499	2006	0	1	0	1	1	2	1	3	5	0	0	1	0	0	1	0	1	0	47
500	2006	0	1	1	1	1	2	1	2	3	0	0	1	1	1	0	1	1	0	49
501	2006	0	1	1	1	1	1	1	3	4	0	0	2	1	1	0	1	0	0	53
502	2006	1	1	2	2	1	1	1	2	3	0	0	1	1	0	0	1	0	0	45
503	2006	1	1	2	1	1	1	1	1	3	0	0	1	1	1	1	0	0	0	50
504	2006	1	1	2	2	2	1	1	2	4	0	0	2	1	1	0	0	0	1	38
505	2006	1	1	1	1	1	2	1	1	2	0	0	1	1	1	0	0	1	0	29
506	2006	1	1	2	0	2	0	1	3	4	0	0	2	1	0	0	0	0	1	55
507	2006	0	1	2	1	1	0	1	2	2	0	0	1	0	0	0	0	1	0	49
508	2006	0	1	2	1	1	0	1	0	4	0	0	1	0	0	0	1	1	1	25
509	2006	0	1	2	1	1	0	1	2	2	0	0	1	1	0	0	0	0	0	45
510	2006	0	1	1	2	1	1	1	1	3	0	0	1	0	0	0	0	0	0	53
511	2006	0	1	2	2	1	1	1	3	3	0	0	2	1	1	1	0	0	0	55
512	2006	1	1	1	1	0	3	1	3	2	0	0	0	0	0	0	0	1	0	43
513	2006	1	1	1	1	1	1	1	2	2	0	0	0	0	0	0	0	0	0	42
514	2006	1	1	2	1	2	0	1	2	5	0	1	2	1	1	1	1	1	1	11
515	2006	0	1	2	1	1	1	1	2	2	0	0	1	0	0	0	0	0	0	52
516	2006	0	1	2	0	2	0	1	2	3	0	0	1	0	0	0	0	0	1	26
517	2006	0	1	2	2	1	0	1	2	2	0	0	1	1	0	0	0	1	0	47
518	2006	0	1	1	1	1	1	1	2	4	0	0	1	1	1	0	0	1	0	45
519	2006	0	1	1	1	1	1	1	1	2	0	0	0	0	0	0	0	0	0	36
520	2006	0	1	1	1	2	2	1	1	4	0	0	1	1	1	1	1	1	0	54
521	2006	0	1	2	1	1	0	1	1	3	0	1	1	0	0	0	0	0	0	33
522	2006	0	1	2	2	1	1	1	2	4	0	0	1	1	1	0	1	1	0	39
523	2006	1	1	2	1	2	1	1	3	5	0	0	1	1	1	0	1	0	0	42
524	2006	1	1	2	1	1	1	1	2	3	0	0	1	1	1	0	0	0	0	25
525	2006	1	1	1	1	1	0	1	2	3	1	0	0	0	0	0	0	0	0	39
526	2006	0	1	2	1	1	0	1	1	3	0	0	1	1	0	0	0	1	0	36
527	2006	0	1	2	2	1	0	1	3	4	0	0	1	1	0	0	1	1	0	40
528	2006	0	1	2	2	1	1	1	2	3	0	0	1	1	0	1	1	1	1	49
529	2006	0	1	0	1	1	2	1	1	3	0	0	1	1	1	1	0	0	0	55
530	2006	0	1	1	1	1	1	1	3	2	0	0	1	0	0	0	0	0	0	51
531	2006	0	1	2	1	2	1	1	1	3	0	0	1	1	1	0	0	0	0	41
532	2006	1	1	2	2	2	1	1	3	3	0	1	1	0	0	0	0	0	1	26
533	2006	1	1	1	1	1	1	1	1	2	0	1	0	0	0	0	0	0	0	55
534	2006	1	1	1	1	1	2	0	3	4	1	0	1	0	0	1	1	1	0	55
535	2006	1	1	1	1	1	3	1	1	2	0	1	0	0	0	1	1	0	0	53
536	2006	0	1	2	2	0	0	1	1	4	0	0	2	0	0	0	0	0	0	22
537	2006	0	1	1	1	2	2	1	2	4	0	0	0	1	1	0	0	1	0	54
538	2006	0	1	1	0	2	1	1	1	3	1	1	1	1	1	1	0	0	0	51
539	2006	0	1	1	0	2	1	1	2	2	0	1	0	0	0	0	0	0	0	51
540	2006	0	1	2	1	1	1	1	3	2	0	0	2	0	0	0	1	0	0	55
541	2006	0	1	2	1	1	1	1	2	3	0	1	2	0	0	0	0	0	0	55
542	2006	0	1	2	1	1	0	1	2	3	0	0	2	0	0	1	1	0	1	46
543	2006	1	1	2	1	1	1	1	2	3	0	0	1	1	0	0	0	0	0	52
544	2006	1	1	2	1	1	2	1	1	3	0	0	1	1	1	1	0	0	0	55
545	2006	1	1	2	2	0	0	1	3	4	0	1	1	1	1	0	0	0	1	53
546	2006	1	1	2	1	0	0	1	2	3	0	0	2	1	0	0	0	0	0	53
547	2006	1	1	1	3	0	3	1	1	3	0	0	0	0	0	0	1	0	0	41
548	2006	1	1	1	1	2	2	1	2	4	1	0	0	1	1	1	0	1	0	55
549	2006	1	1	1	1	1	2	1	1	4	1	0	0	1	1	0	1	1	0	48
550	2006	1	1	1	1	0	2	1	2	3	0	0	0	0	0	0	0	0	0	48
551	2006	1	1	2	1	0	2	1	1	3	0	0	1	1	1	0	1	0	0	45
552	2006	1	1	1	0	2	1	1	3	4	0	0	2	1	0	1	1	1	0	36
553	2006	1	1	2	1	2	1	1	3	1	0	0	2	1	1	0	1	0	0	53
554	2006	1	1	1	3	1	1	1	1	5	0	0	0	1	1	1	0	1	0	37
555	2006	1	1	2	2	0	1	1	1	3	0	0	1	1	0	0	1	0	1	55
556	2006	1	0	2	1	1	1	1	3	4	0	0	2	1	0	0	0	0	0	39
557	2006	1	0	2	2	1	1	1	3	3	0	0	1	1	0	1	1	1	1	47
558	2006	1	0	2	1	0	3	1	2	2	0	0	1	1	1	0	0	0	0	55
559	2006	1	0	0	0	1	2	1	1	2	0	0	0	0	0	0	0	0	0	52
560	2006	1	0	2	1	1	2	1	1	2	1	0	0	0	0	0	0	0	0	55
561	2006	1	0	0	0	2	3	1	1	3	0	0	0	0	0	0	1	0	0	55
562	2006	1	0	2	1	1	1	1	1	3	0	0	1	0	0	0	0	0	0	53
563	2006	0	0	2	0	1	0	1	2	3	0	0	1	1	1	1	1	1	1	53
564	2006	1	0	2	1	1	3	1	1	5	0	0	1	1	1	0	0	1	0	55
565	2006	1	0	2	1	1	2	1	2	2	0	0	0	1	1	0	0	0	1	43
566	2006	1	0	2	1	1	3	1	1	2	0	0	0	1	0	0	0	0	0	55
567	2006	1	0	0	0	1	2	1	2	3	0	0	0	1	0	0	0	0	0	49
568	2006	1	0	2	1	1	0	1	1	4	1	0	1	0	0	0	0	1	0	55
569	2006	0	0	2	1	2	1	1	1	3	0	0	0	1	1	0	0	0	1	46
570	2006	1	1	2	2	1	1	1	2	2	0	0	0	0	0	0	0	0	0	40
571	2006	1	1	2	1	2	0	1	2	1	0	0	1	1	0	0	0	0	0	55
572	2006	1	1	2	1	2	2	1	2	3	0	0	1	1	0	0	0	1	0	19
573	2006	1	1	2	2	1	1	1	2	3	0	0	2	0	0	1	1	1	1	55
574	2006	1	1	2	1	1	1	1	2	2	0	0	0	1	0	0	0	0	0	55
575	2006	1	1	2	2	1	1	1	2	2	0	0	2	0	0	0	1	1	0	33
576	2006	0	1	1	0	2	2	1	3	2	0	0	1	0	0	0	0	0	0	39
577	2006	1	1	1	1	1	1	1	1	3	1	0	2	1	0	0	0	0	0	40
578	2006	1	1	2	2	0	2	1	1	2	0	0	1	1	0	0	0	0	0	48
579	2006	1	1	1	1	1	1	1	1	3	0	0	0	0	0	0	0	0	0	45
580	2006	1	1	0	1	1	2	1	1	2	0	0	0	1	1	0	0	1	0	50
581	2006	1	1	2	1	1	1	1	1	4	1	0	2	0	0	0	0	1	0	37
582	2006	1	1	1	2	2	1	1	2	3	0	0	1	0	0	0	0	1	0	39
583	2006	1	1	1	1	1	0	1	2	2	0	0	1	0	0	0	0	0	0	55
584	2006	1	1	0	1	1	2	1	1	3	1	0	1	1	0	0	1	1	0	43
585	2006	1	1	1	1	2	1	1	3	3	0	0	1	1	1	0	1	0	0	45
586	2006	1	1	1	1	0	3	1	1	2	0	0	0	0	0	0	0	1	0	44
587	2006	0	1	2	1	1	1	1	1	5	0	0	0	1	0	0	0	1	1	45
588	2006	0	1	2	2	0	2	1	2	2	0	0	1	1	0	0	0	0	0	46
589	2006	0	1	1	1	1	1	1	2	3	0	1	1	1	1	1	1	1	0	54
590	2006	1	0	2	1	1	2	1	2	3	0	0	0	0	0	1	1	1	1	55
591	2006	1	0	2	1	1	2	1	3	3	0	0	1	1	1	0	0	1	0	40
592	2006	0	0	2	1	2	0	1	2	3	0	0	2	1	0	0	0	0	1	53
593	2006	1	0	2	2	2	1	1	2	3	0	1	1	1	0	0	1	1	0	46
594	2006	1	0	2	1	2	0	1	2	3	0	0	2	0	0	0	0	0	1	55
595	2006	1	0	2	1	2	1	1	2	3	0	0	2	1	1	0	0	1	1	53
596	2006	1	0	1	1	1	3	1	1	3	0	1	1	0	0	0	0	1	0	55
597	2006	1	0	2	1	0	3	1	3	2	0	0	1	0	0	0	0	0	0	47
598	2006	1	0	1	1	1	2	1	2	4	1	0	0	1	1	1	1	0	0	49
599	2006	1	0	1	0	0	2	1	1	4	0	0	1	1	1	1	0	0	0	55
600	2006	1	0	1	1	1	2	1	3	3	0	0	1	1	0	1	0	0	0	55
601	2006	1	0	2	1	1	1	0	1	3	1	0	1	1	1	0	0	1	0	54
602	2006	1	0	2	1	1	0	1	2	4	0	0	1	1	1	0	0	0	0	48
603	2006	1	0	1	1	2	1	1	3	2	0	0	1	1	0	1	0	0	0	54
604	2006	0	0	0	1	0	3	1	1	4	0	0	0	1	1	1	1	1	0	44
605	2006	0	1	2	2	2	1	1	2	3	0	0	1	0	0	0	0	1	1	40
606	2006	0	1	1	3	1	2	1	1	3	0	0	2	1	1	0	0	1	0	49
607	2006	0	1	1	1	1	1	1	2	5	0	0	0	1	1	0	0	1	0	51
608	2006	1	1	2	1	1	1	1	3	5	0	0	2	1	0	1	0	0	1	41
609	2006	1	1	1	1	1	0	1	2	2	0	0	1	0	0	0	0	0	0	44
610	2006	0	1	2	2	2	0	1	1	3	0	0	1	1	0	0	0	0	0	52
611	2006	0	1	2	2	0	0	1	1	2	0	0	2	1	0	1	1	1	1	52
612	2006	0	1	2	1	2	0	1	1	3	0	0	2	1	0	0	0	1	0	55
613	2006	1	1	2	1	1	0	1	2	3	0	1	1	0	0	0	0	0	1	50
614	2006	1	1	1	2	2	0	1	2	3	1	0	2	0	0	0	1	1	0	55
615	2006	1	1	2	2	1	0	1	2	3	0	0	0	1	1	0	0	0	1	33
616	2006	0	1	1	0	1	0	1	2	3	0	0	1	1	1	1	0	0	0	41
617	2006	1	1	2	1	2	1	1	3	3	0	0	1	1	1	1	1	0	0	51
618	2006	1	1	1	1	1	0	1	1	2	0	1	2	0	0	0	0	0	0	49
619	2006	1	1	1	2	1	1	1	3	3	0	0	1	1	0	0	0	0	0	37
620	2006	1	1	1	3	2	1	1	1	3	0	0	1	1	1	0	0	1	0	26
621	2006	1	1	1	1	0	2	1	1	2	0	0	0	0	0	0	0	1	0	31
622	2006	1	1	1	1	2	2	1	2	3	0	0	1	1	1	0	1	0	0	52
623	2006	1	1	1	1	1	1	1	2	4	0	0	1	1	1	0	0	0	0	55
624	2006	1	1	0	1	0	2	1	1	1	0	0	1	0	0	0	0	0	0	55
625	2006	1	1	1	1	1	1	1	1	2	0	0	1	1	0	0	0	0	0	50
626	2006	1	1	2	0	0	3	1	1	2	0	0	2	1	0	0	0	0	0	54
627	2006	1	1	2	1	0	3	1	3	4	0	0	2	1	1	0	0	0	1	52
628	2006	1	1	1	1	0	2	0	2	1	0	0	1	1	0	1	1	0	0	54
629	2006	1	1	2	2	2	1	1	3	2	0	0	2	0	0	0	1	0	0	55
630	2006	1	1	2	2	0	1	1	3	2	0	0	0	1	1	1	1	0	0	53
631	2006	1	1	1	1	1	0	1	3	4	0	0	2	1	0	0	0	1	0	42
632	2006	1	1	2	2	2	1	1	3	5	0	0	1	1	1	1	1	1	0	53
633	2006	1	1	1	1	0	3	1	1	2	0	0	1	0	0	1	1	0	0	54
634	2006	1	1	2	2	2	1	1	2	2	0	0	1	0	0	0	0	0	0	55
635	2006	1	1	1	1	1	1	1	3	3	0	0	2	1	1	0	1	0	0	55
636	2006	1	1	1	1	1	2	1	1	1	0	0	1	0	0	0	0	1	0	55
637	2006	1	1	2	3	2	1	1	1	3	0	0	2	1	1	0	0	0	0	53
638	2006	1	1	1	3	1	2	1	1	3	0	0	1	1	1	0	0	0	0	46
639	2006	1	1	1	1	1	2	1	1	2	0	0	0	0	0	0	0	0	0	49
640	2006	1	1	0	1	0	2	1	1	1	0	0	0	0	0	0	1	0	0	55
641	2006	1	1	2	2	1	1	1	2	3	0	0	2	1	1	0	1	0	0	55
642	2006	1	1	1	1	2	1	1	1	5	1	0	1	0	0	1	0	1	0	49
643	2006	0	1	0	1	1	3	1	1	3	0	0	0	1	1	0	0	0	0	55
644	2006	1	1	1	1	1	1	1	2	3	0	0	1	1	1	1	0	1	0	50
645	2006	1	1	2	1	0	1	1	2	3	0	1	2	1	1	0	0	1	0	55
646	2006	1	1	2	2	0	1	1	2	4	0	1	2	1	1	1	1	0	1	38
647	2006	1	1	1	1	0	2	1	1	2	1	0	2	1	1	0	1	0	0	55
648	2006	0	1	1	1	1	2	1	2	1	0	1	0	0	0	0	0	0	0	55
649	2006	0	1	1	1	1	1	1	2	2	0	0	0	0	0	0	0	0	0	55
650	2006	0	1	2	2	0	3	1	1	2	0	1	1	1	0	0	0	0	0	55
651	2006	0	1	2	1	2	0	1	1	2	0	0	0	0	0	0	0	0	0	55
652	2006	0	1	2	1	2	0	1	0	3	0	0	2	0	0	0	0	1	1	55
653	2006	1	1	0	1	1	2	1	1	2	1	0	0	0	0	0	0	0	0	44
654	2006	0	1	2	1	2	2	1	1	3	0	0	0	1	1	1	1	1	1	51
655	2006	1	0	1	1	2	0	1	2	4	0	1	2	0	0	0	0	0	0	53
656	2006	1	0	1	1	1	2	1	1	3	1	0	0	0	0	0	1	1	0	37
657	2006	0	0	0	0	1	2	1	3	3	0	0	1	0	0	0	1	0	0	47
658	2006	1	0	2	2	1	1	1	1	4	0	0	2	1	1	0	0	1	0	52
659	2006	1	1	1	1	1	0	1	1	3	0	0	1	1	1	0	0	1	0	51
660	2006	1	1	1	3	0	3	1	1	2	0	0	0	0	0	0	0	0	0	44
661	2006	1	1	1	2	0	2	1	1	5	1	0	2	1	0	0	1	1	0	51
662	2006	1	1	1	3	2	2	1	2	2	0	0	0	0	0	0	0	0	0	51
663	2006	1	1	2	2	2	2	1	1	4	0	0	2	1	0	0	1	1	0	54
664	2006	1	1	2	2	1	0	1	3	3	0	0	2	1	0	0	0	0	1	55
665	2006	1	1	2	1	0	2	1	1	2	0	0	0	0	0	0	0	0	0	55
666	2006	1	1	1	0	2	3	0	2	2	1	0	1	0	0	0	0	0	0	51
667	2006	1	1	1	3	2	2	1	1	5	0	0	0	1	1	0	0	1	0	23
668	2006	1	1	2	2	2	0	1	3	2	0	0	1	0	0	0	0	0	0	53
669	2006	1	1	1	0	2	2	0	1	2	0	0	0	0	0	0	0	0	0	36
670	2006	1	1	1	2	2	1	1	1	3	1	0	1	0	0	0	0	1	0	38
671	2006	1	1	1	1	1	0	1	3	4	0	1	1	1	0	0	0	1	0	44
672	2006	1	1	2	2	1	1	1	2	4	0	0	2	0	0	0	0	0	1	51
673	2006	1	1	1	1	0	3	1	1	2	0	0	1	1	1	0	0	0	0	51
674	2006	1	1	2	1	2	2	1	2	1	0	0	2	1	1	1	1	0	1	50
675	2006	1	1	1	1	1	1	1	2	4	0	0	1	0	0	0	1	1	0	15
676	2006	1	1	2	1	1	0	1	1	4	0	0	2	0	0	0	1	1	1	20
677	2006	1	1	1	1	1	1	1	2	4	0	0	2	1	0	0	0	1	0	51
678	2006	1	1	1	1	1	1	1	2	3	0	0	1	1	1	0	1	1	0	52
679	2006	0	1	2	2	1	1	1	3	2	0	0	2	0	0	0	0	0	0	42
680	2006	0	1	2	2	2	1	1	2	3	0	0	2	0	0	0	0	0	0	55
681	2006	1	0	2	1	1	1	1	2	2	1	0	1	0	0	0	0	0	0	55
682	2006	0	0	1	1	1	1	1	1	3	0	0	0	1	1	1	0	0	0	48
683	2006	1	0	2	1	1	1	1	3	3	0	0	1	1	0	0	0	1	0	47
684	2006	0	0	1	0	2	1	1	2	4	1	0	2	1	1	1	1	1	0	54
685	2006	0	0	1	0	1	1	1	1	3	0	0	0	0	0	1	0	0	0	55
686	2006	1	1	2	1	2	2	1	2	4	0	1	2	0	0	0	1	1	1	47
687	2006	1	1	2	2	0	1	1	1	2	0	0	1	1	0	0	0	0	0	55
688	2006	1	1	1	3	1	2	1	3	2	0	0	0	0	0	0	0	0	0	55
689	2006	0	1	2	1	1	0	1	2	3	1	0	1	0	0	0	0	1	0	50
690	2006	1	1	1	1	1	1	1	3	4	0	0	2	1	1	0	1	1	0	47
691	2006	1	1	2	1	1	1	1	2	2	0	0	2	1	1	0	1	1	1	55
692	2006	0	1	2	0	2	1	1	2	3	0	0	1	0	0	0	0	0	0	47
693	2006	0	1	2	2	1	1	1	1	4	0	0	1	0	0	0	0	1	1	55
694	2006	0	1	2	1	2	1	1	2	3	0	0	2	1	1	1	1	0	1	55
695	2006	0	1	2	2	0	1	1	3	3	0	0	2	0	0	0	0	0	0	44
696	2006	1	1	2	1	0	3	1	2	4	0	0	1	1	1	1	0	0	0	55
697	2006	1	1	1	1	1	2	1	1	3	1	0	0	0	0	0	0	0	0	48
698	2006	1	1	1	1	1	2	1	1	4	1	0	0	0	0	1	0	0	0	55
699	2006	1	1	1	1	1	1	1	2	4	0	0	2	1	0	0	1	1	0	55
700	2006	0	1	1	1	1	1	1	1	4	0	0	0	1	0	1	0	1	0	25
701	2006	0	1	1	3	2	2	1	2	2	0	0	0	1	1	0	0	1	0	30
702	2006	0	1	0	1	1	2	1	1	4	0	0	0	1	1	0	0	0	0	55
703	2006	0	1	1	1	1	2	1	2	5	0	0	2	1	1	0	0	1	0	54
704	2006	1	1	1	2	2	1	1	1	2	0	0	1	0	0	0	1	1	0	25
705	2006	1	1	0	0	2	1	0	1	3	0	0	0	0	0	0	1	0	0	28
706	2006	1	1	2	1	0	1	1	2	4	0	0	2	1	1	0	0	1	1	55
707	2006	0	1	1	0	1	1	1	3	3	1	0	0	0	0	0	0	0	0	48
708	2006	0	1	1	1	2	2	1	2	4	1	0	1	1	1	0	0	0	0	55
709	2006	0	1	2	2	0	2	1	1	3	0	1	1	1	1	1	0	0	0	55
710	2006	0	1	0	1	1	2	1	1	4	1	0	1	1	0	0	0	1	0	45
711	2006	0	0	2	1	1	1	1	1	4	0	0	0	1	0	1	0	1	1	49
712	2006	0	0	1	1	1	0	1	3	4	0	0	2	1	0	1	1	0	0	53
713	2006	1	0	2	0	1	1	1	2	3	0	0	1	1	1	0	0	1	1	52
714	2006	1	0	2	2	0	1	1	1	4	0	1	2	0	0	1	1	1	1	37
715	2006	0	0	1	0	0	2	1	2	3	1	0	1	1	1	0	0	1	0	42
716	2006	0	0	1	1	1	1	1	2	3	0	0	0	1	0	0	0	0	0	48
717	2006	1	0	2	1	1	1	1	2	3	1	0	0	0	0	0	0	0	0	51
718	2006	0	0	2	2	2	0	1	0	4	0	0	1	1	0	1	1	1	1	33
719	2006	0	0	2	1	2	0	1	1	1	0	0	1	0	0	1	1	1	1	52
720	2006	1	0	2	1	1	0	1	1	3	0	1	1	1	1	1	1	0	0	53
721	2006	1	0	1	0	1	2	1	1	4	0	0	1	1	1	1	0	1	0	48
722	2006	0	0	2	1	1	0	1	2	3	0	0	1	1	0	1	1	0	1	44
723	2006	1	0	1	1	1	2	1	1	4	0	0	0	1	1	0	1	0	0	40
724	2006	1	1	1	1	2	1	1	2	3	0	0	1	1	0	0	1	0	0	55
725	2006	0	1	2	2	2	1	1	1	4	0	0	1	1	0	0	0	0	1	48
726	2006	1	1	1	1	1	2	1	1	3	1	0	0	1	1	0	0	0	0	49
727	2006	1	1	2	1	1	1	1	2	2	0	1	1	1	0	0	0	0	0	49
728	2006	1	1	1	0	0	3	1	1	2	0	0	0	1	0	0	0	0	0	53
729	2006	0	1	1	1	0	2	1	1	2	1	0	1	0	0	1	1	0	0	50
730	2006	0	1	2	1	1	1	1	1	3	0	0	1	1	0	0	0	0	0	47
731	2006	0	1	1	2	1	3	1	2	3	0	0	2	1	0	1	1	0	0	55
732	2006	0	1	2	0	2	1	1	1	5	0	1	2	1	0	0	0	1	0	47
733	2006	1	1	2	1	1	1	1	2	3	0	0	2	1	0	0	1	1	1	44
734	2006	0	1	1	1	2	1	1	0	3	1	0	1	1	0	0	1	0	0	54
735	2006	1	1	2	2	0	1	1	1	3	0	0	0	1	0	0	0	1	0	45
736	2006	1	1	0	0	0	3	1	2	4	1	0	0	1	1	1	0	0	0	55
737	2006	0	1	2	2	2	1	1	1	3	0	0	1	0	0	0	0	0	0	44
738	2006	0	1	1	1	1	1	1	1	2	0	0	0	0	0	0	0	0	0	55
739	2006	1	1	2	1	1	2	1	2	2	0	0	1	1	0	0	0	0	0	55
740	2006	1	1	1	1	2	1	1	1	3	0	0	0	1	1	0	1	1	0	54
741	2006	0	1	2	2	1	1	1	2	3	0	0	0	0	0	0	0	0	0	55
742	2006	0	1	1	1	2	1	1	1	2	0	0	0	0	0	0	0	0	0	55
743	2006	0	1	2	2	2	1	1	3	3	0	0	2	1	0	0	1	0	0	55
744	2006	0	1	2	2	1	1	1	1	2	0	0	1	0	0	0	0	0	0	49
745	2006	0	1	2	2	1	1	1	3	3	0	0	1	0	0	0	0	0	0	55
746	2006	0	1	1	1	1	1	1	2	3	0	0	2	1	0	0	0	0	0	52
747	2006	0	1	2	0	2	1	1	2	3	0	0	1	1	1	0	0	0	0	51
748	2006	0	1	2	1	1	1	1	2	2	0	0	2	1	0	0	0	0	0	49
749	2006	1	1	1	1	1	2	1	3	3	0	0	1	1	0	0	0	0	0	50
750	2006	1	1	1	1	1	2	1	1	2	0	0	0	1	1	0	0	1	0	55
751	2006	1	1	0	1	1	1	1	1	2	0	0	0	0	0	1	1	0	0	55
752	2006	1	1	2	1	1	1	1	2	3	0	0	0	0	0	0	0	1	0	55
753	2006	1	1	2	2	0	1	1	1	2	0	0	1	0	0	0	0	0	0	55
754	2006	1	1	2	1	1	1	1	3	3	0	0	2	1	0	0	1	0	0	52
755	2006	1	1	1	1	1	1	1	1	3	0	0	0	1	1	0	0	1	0	55
756	2006	0	1	2	2	1	1	1	1	3	0	0	2	1	1	0	0	1	0	55
757	2006	0	1	1	1	0	0	1	2	3	0	0	2	0	0	1	1	0	0	43
758	2006	1	1	1	2	2	1	1	3	3	0	0	1	1	1	1	1	1	0	50
759	2006	1	1	2	1	0	3	1	1	2	0	0	2	1	0	1	0	0	0	48
760	2006	0	1	2	1	1	1	1	1	1	0	0	1	1	1	0	0	0	0	44
761	2006	1	1	1	1	1	2	1	1	3	0	0	1	0	0	0	0	0	0	50
762	2006	1	1	1	1	2	1	1	1	3	0	0	1	1	1	0	0	1	0	55
763	2006	0	0	1	1	1	0	1	3	3	1	0	2	1	0	0	0	0	0	44
764	2006	1	0	1	1	1	1	1	1	4	0	0	1	1	1	1	1	1	0	25
765	2006	0	0	2	1	2	0	1	2	4	0	0	1	1	0	0	0	1	1	50
766	2006	1	0	2	1	2	0	1	2	3	0	0	1	1	0	0	0	0	0	48
767	2006	1	1	2	1	1	0	1	1	4	0	0	0	1	1	1	0	1	0	42
768	2006	1	1	2	0	1	0	1	2	3	0	0	1	1	1	1	0	0	0	44
769	2006	0	1	1	1	2	1	1	2	3	1	1	1	1	0	0	1	0	0	45
770	2006	0	1	2	1	1	0	1	2	3	0	0	2	0	0	0	0	0	0	41
771	2006	0	1	1	0	1	2	1	1	2	1	0	0	0	0	0	0	1	0	55
772	2006	0	1	2	1	2	0	1	1	4	0	0	2	0	0	1	1	0	1	43
773	2006	0	1	1	1	2	1	1	1	2	0	0	0	0	0	0	0	0	0	45
774	2006	0	1	2	1	1	1	1	2	3	0	0	1	1	1	0	0	1	0	44
775	2006	0	1	1	1	0	3	1	1	3	0	0	1	1	1	0	1	1	0	51
776	2006	1	1	2	2	2	1	1	1	4	0	0	2	0	0	0	1	1	1	36
777	2006	1	1	1	1	0	3	1	1	1	0	0	1	1	0	0	0	0	0	49
778	2006	0	1	1	1	1	1	1	2	3	0	0	2	1	1	0	0	1	0	51
779	2006	0	1	1	1	1	1	1	2	3	0	0	1	1	0	0	0	0	0	53
780	2006	0	1	1	1	1	1	1	2	3	0	0	1	1	0	0	1	0	0	55
781	2006	0	1	2	1	1	0	1	1	2	0	0	1	1	1	0	0	0	0	53
782	2006	1	1	0	0	1	2	1	3	3	0	0	0	1	1	0	0	0	0	50
783	2006	0	0	2	1	1	0	1	1	2	0	0	1	1	0	0	0	0	0	55
784	2006	1	0	1	3	1	3	1	1	2	0	0	1	1	1	0	0	0	0	39
785	2006	1	0	1	1	1	1	1	2	2	0	0	0	0	0	0	0	0	0	50
786	2006	1	0	1	1	2	1	1	3	2	0	0	1	1	1	1	1	0	0	42
787	2006	0	0	1	1	2	2	1	2	5	0	0	1	1	1	1	0	1	0	25
788	2006	1	0	2	0	0	3	1	2	3	0	0	1	1	1	0	0	0	0	51
789	2006	1	0	2	1	1	1	1	2	2	0	0	1	1	1	0	1	0	0	55
790	2006	1	0	1	1	2	1	1	2	5	0	0	0	1	1	0	1	1	0	55
791	2006	0	0	2	0	0	0	1	1	5	0	0	1	1	1	0	0	1	1	25
792	2006	1	0	2	1	2	0	1	2	4	1	0	1	1	0	0	0	0	1	39
793	2006	1	0	2	1	1	0	1	3	5	0	0	1	1	1	1	1	1	1	25
794	2006	0	0	2	2	1	0	1	1	3	0	0	1	0	0	0	0	1	0	25
795	2006	0	0	1	3	1	1	1	1	3	0	0	1	1	1	0	0	0	0	54
796	2006	0	0	2	3	0	2	1	3	4	0	0	2	1	1	1	1	0	0	30
797	2006	0	0	2	1	1	1	1	2	3	0	0	2	1	1	0	0	1	0	25
798	2006	1	0	2	1	1	1	1	3	2	0	0	1	1	1	0	0	0	0	48
799	2006	1	0	2	1	0	2	1	1	3	0	0	1	0	0	0	0	1	0	44
800	2006	0	1	1	3	1	2	1	1	3	1	0	1	0	0	0	0	1	0	25
801	2006	1	1	1	0	1	3	1	1	2	1	0	0	1	1	0	0	0	0	36
802	2006	1	1	1	1	0	3	1	3	2	1	0	0	0	0	0	0	0	0	42
803	2006	1	1	1	1	0	2	1	1	3	0	0	1	1	1	0	0	1	0	29
804	2006	1	1	1	2	0	3	1	2	3	0	0	1	1	1	0	0	0	0	55
805	2006	1	1	2	0	0	3	1	3	3	0	1	2	0	0	0	0	0	1	25
806	2006	1	1	2	0	1	2	1	3	2	0	0	2	0	0	0	0	0	1	40
807	2006	1	1	2	2	1	0	1	1	1	0	0	1	0	0	0	0	0	1	55
808	2006	1	1	2	1	0	1	1	2	3	0	0	2	1	0	1	1	1	1	43
809	2006	1	1	0	0	1	3	1	1	2	0	0	0	0	0	0	1	0	0	55
810	2006	1	1	2	1	1	1	1	2	4	0	0	1	1	1	0	0	1	1	55
811	2006	1	1	2	1	0	2	1	1	3	0	0	1	1	1	1	1	0	0	53
812	2006	1	1	1	1	1	1	1	3	4	0	1	1	1	1	1	0	0	0	48
813	2006	1	1	2	1	1	2	1	2	3	0	0	0	0	0	0	1	0	0	48
814	2006	1	1	1	2	1	2	1	2	4	1	0	1	1	1	0	0	0	0	50
815	2006	1	1	0	0	1	3	1	1	4	0	0	0	0	0	1	1	0	0	55
816	2006	1	1	1	1	1	1	1	3	3	1	0	0	0	0	0	0	0	0	52
817	2006	1	1	1	1	0	3	1	2	3	0	0	0	0	0	0	0	0	0	55
818	2006	1	1	1	3	1	2	1	1	3	0	0	0	1	1	0	1	0	0	45
819	2006	1	1	0	1	1	2	1	1	2	0	1	0	0	0	0	0	0	0	54
820	2006	1	1	1	2	1	1	1	2	4	0	0	1	1	1	0	1	0	0	55
821	2006	1	1	1	1	0	1	1	2	2	0	0	0	0	0	0	0	0	0	41
822	2006	0	1	2	1	1	1	1	1	3	0	0	1	1	0	0	0	0	0	36
823	2006	0	1	1	1	1	2	1	3	3	0	1	1	0	0	0	0	0	0	53
824	2006	0	1	2	1	2	1	1	1	3	0	0	2	1	1	0	1	1	0	30
825	2006	0	1	2	1	1	0	1	3	4	0	0	2	1	1	1	1	1	1	43
826	2006	1	1	1	0	2	1	1	3	3	0	0	1	0	0	0	1	1	0	45
827	2006	1	1	1	2	2	1	1	2	4	0	1	2	1	1	0	0	1	0	55
828	2006	1	1	1	1	2	1	1	2	4	0	0	2	1	0	1	1	1	0	47
829	2006	1	1	1	3	2	2	1	3	1	0	0	1	1	1	1	1	1	0	44
830	2006	0	1	1	1	1	2	1	3	2	0	0	1	1	0	0	1	1	0	19
831	2006	1	1	0	0	0	3	1	1	3	1	0	1	0	0	0	0	1	0	25
832	2006	0	1	2	2	2	1	1	1	4	0	0	0	1	1	1	0	0	0	25
833	2006	0	1	1	1	0	2	1	2	3	0	0	1	1	0	0	1	0	0	54
834	2006	0	1	1	2	0	1	1	1	2	0	0	0	0	0	0	0	0	0	55
835	2006	1	1	1	1	0	2	1	1	1	0	0	1	0	0	0	1	0	0	24
836	2011	0	0	1	1	2	2	1	1	2	1	0	2	1	0	0	0	0	0	53
837	2011	0	0	2	1	2	2	1	1	4	0	0	0	1	0	1	0	0	0	53
838	2011	0	1	1	1	1	2	1	1	2	0	1	0	0	0	0	0	0	0	55
839	2011	0	0	2	2	2	0	1	3	2	0	1	1	0	0	0	1	0	0	24
840	2011	0	1	1	3	2	2	1	1	2	0	0	2	1	1	0	0	0	0	55
841	2011	0	1	2	2	2	1	1	3	3	0	1	2	0	0	0	0	0	0	53
842	2011	0	0	2	1	1	1	1	2	3	0	0	2	1	1	0	0	0	0	53
843	2011	0	0	2	1	1	2	1	2	3	0	0	2	1	1	0	0	0	0	55
844	2011	1	0	1	3	1	2	1	2	2	0	0	2	1	0	0	1	0	0	54
845	2011	1	1	1	1	2	2	1	2	3	0	0	2	0	0	0	0	0	0	55
846	2011	1	1	2	1	1	1	1	1	4	0	0	2	0	0	0	1	0	0	55
847	2011	1	0	2	3	1	1	1	2	4	0	1	2	1	1	0	1	1	1	25
848	2011	1	1	2	2	2	2	1	3	3	0	0	2	0	0	0	0	1	0	49
849	2011	1	1	2	2	1	1	1	3	5	1	1	2	0	0	0	1	1	0	53
850	2011	1	1	2	2	2	0	1	2	3	0	0	2	1	0	0	1	0	0	52
851	2011	1	1	1	1	1	2	1	2	4	0	0	2	1	1	1	0	0	0	50
852	2011	1	1	1	1	1	2	1	3	3	0	1	1	1	1	0	0	1	0	53
853	2011	1	0	2	2	0	2	1	2	2	0	0	1	0	0	1	1	0	0	52
854	2011	1	1	2	2	1	1	1	3	4	0	0	2	1	0	0	1	0	1	44
855	2011	1	1	0	0	0	3	1	3	3	1	1	1	1	0	1	0	0	0	55
856	2011	1	1	1	1	1	2	1	1	3	0	0	2	0	0	1	1	0	0	55
857	2011	1	1	1	1	1	2	1	1	2	0	1	2	1	1	0	0	0	0	54
858	2011	1	1	2	1	1	2	1	3	4	0	1	2	1	1	1	1	1	0	51
859	2011	1	1	0	0	1	2	1	2	3	1	1	2	1	1	0	0	1	0	55
860	2011	1	1	2	2	0	3	1	2	2	0	1	2	0	0	0	0	1	0	48
861	2011	0	0	2	1	2	0	1	0	4	0	0	2	1	0	0	0	1	1	51
862	2011	0	1	0	1	2	2	0	3	4	0	0	0	1	1	0	0	1	0	46
863	2011	0	0	2	1	2	2	1	3	2	0	0	1	0	0	0	0	0	1	55
864	2011	1	1	2	1	2	0	1	1	3	0	0	2	0	0	0	0	1	0	42
865	2011	0	1	2	2	2	0	1	3	3	0	0	2	1	0	1	1	1	1	44
866	2011	1	1	2	2	0	1	1	2	4	0	1	2	1	1	0	0	0	1	54
867	2011	1	1	1	1	0	2	1	2	2	0	0	2	0	0	0	0	0	0	52
868	2011	1	0	2	1	2	2	1	2	4	0	0	2	0	0	1	0	1	1	25
869	2011	1	1	1	1	2	2	1	2	3	1	0	2	1	1	0	1	1	0	46
870	2011	1	1	2	2	0	0	1	0	4	0	0	2	1	0	0	1	0	0	50
871	2011	1	1	0	0	1	2	0	2	2	1	0	1	0	0	0	0	0	0	54
872	2011	1	1	2	2	2	0	1	3	3	0	0	2	1	0	0	1	0	1	52
873	2011	1	1	2	2	1	2	1	1	2	0	0	2	1	0	0	1	0	0	52
874	2011	1	0	2	1	1	3	1	2	4	0	1	2	1	1	1	1	0	1	41
875	2011	1	1	1	1	2	0	1	3	3	0	0	2	1	0	0	0	1	0	47
876	2011	1	1	1	0	1	2	1	1	3	1	1	2	1	1	0	0	1	0	55
877	2011	1	0	2	1	2	0	1	3	5	0	0	2	1	1	1	1	1	1	55
878	2011	1	0	1	1	2	2	1	3	4	0	1	2	1	1	0	0	0	0	46
879	2011	1	0	2	3	2	0	1	2	2	0	0	1	1	1	1	1	1	0	55
880	2011	1	1	2	2	2	2	1	1	3	0	1	2	0	0	0	0	0	0	49
881	2011	1	1	1	3	1	2	1	1	2	1	1	2	1	1	0	1	0	0	49
882	2011	1	0	1	3	1	2	1	2	5	1	0	2	1	0	0	1	1	0	20
883	2011	0	1	1	1	2	2	1	1	3	0	0	2	1	1	0	0	0	0	47
884	2011	0	0	2	1	0	1	1	1	3	0	1	2	0	0	0	0	1	1	47
885	2011	0	0	2	1	2	0	1	3	4	0	0	1	1	0	0	0	1	1	52
886	2011	0	0	1	1	0	2	1	2	2	1	1	1	0	0	0	0	0	0	25
887	2011	0	1	0	1	2	2	1	1	4	1	0	1	1	1	1	1	1	0	53
888	2011	1	1	0	0	1	2	1	3	3	1	0	1	1	1	1	0	1	0	40
889	2011	1	0	1	1	0	3	1	1	5	1	0	1	1	1	1	1	0	0	55
890	2011	1	1	2	3	1	2	1	1	3	0	0	2	1	1	1	1	0	0	25
891	2011	0	1	2	2	2	0	1	1	3	0	0	2	0	0	0	0	0	1	55
892	2011	0	1	1	1	1	2	1	1	3	1	0	2	1	1	0	0	0	0	55
893	2011	0	0	1	0	2	2	1	1	3	1	1	1	1	1	0	1	0	0	37
894	2011	0	0	2	0	2	0	1	3	5	0	0	2	1	1	0	1	1	1	37
895	2011	0	1	1	2	1	0	1	2	2	0	0	1	0	0	0	0	1	0	38
896	2011	1	1	2	1	2	1	1	2	2	0	0	2	0	0	0	0	1	0	22
897	2011	1	0	2	1	2	0	1	2	3	0	1	1	0	0	0	0	0	0	55
898	2011	1	1	2	2	2	1	1	2	4	0	0	2	0	0	1	1	1	1	34
899	2011	1	0	1	1	2	2	1	2	4	0	0	2	0	0	0	1	0	0	55
900	2011	1	1	2	1	1	0	1	2	3	0	0	2	1	0	0	1	0	1	41
901	2011	1	0	1	2	0	3	1	3	3	0	1	2	1	1	0	0	0	0	23
902	2011	1	0	2	1	1	2	1	1	2	0	1	2	0	0	0	0	0	1	25
903	2011	1	1	2	2	2	0	1	3	3	0	0	2	0	0	0	0	1	1	55
904	2011	1	1	1	1	2	1	1	1	4	1	0	2	0	0	1	0	1	0	55
905	2011	1	1	0	1	1	2	1	3	2	0	1	0	0	0	0	1	1	0	55
906	2011	1	1	2	2	2	0	1	2	3	0	0	2	1	1	1	1	1	1	43
907	2011	1	1	2	1	2	0	1	3	5	0	0	2	1	1	1	1	1	1	55
908	2011	0	1	2	2	2	0	1	2	4	0	0	2	0	0	0	1	1	1	55
909	2011	0	1	2	0	2	0	1	2	4	0	0	2	0	0	0	1	1	1	43
910	2011	1	1	2	2	1	2	1	2	3	0	1	2	1	1	0	0	0	0	55
911	2011	0	1	2	1	1	1	1	2	3	0	0	2	1	1	0	0	0	0	55
912	2011	1	0	2	1	0	2	1	3	4	1	1	2	1	1	0	0	1	1	51
913	2011	1	1	1	0	1	2	1	1	1	1	1	0	0	0	0	0	0	0	54
914	2011	1	1	1	1	0	2	1	2	3	0	1	2	1	1	1	0	1	0	54
915	2011	1	0	1	1	0	3	1	3	3	0	1	0	1	1	0	0	0	0	55
916	2011	0	1	2	1	2	1	1	2	4	0	0	2	1	1	0	0	0	0	55
917	2011	1	0	1	1	0	2	1	1	2	1	1	0	1	0	0	0	0	0	55
918	2011	1	0	1	0	1	2	1	2	2	0	0	2	0	0	0	0	0	0	55
919	2011	1	1	1	1	2	2	1	3	4	1	1	2	1	1	0	1	1	0	25
920	2011	1	1	2	2	2	0	1	1	3	0	0	2	1	0	0	0	1	1	53
921	2011	0	1	1	1	2	1	1	2	2	0	0	2	1	0	0	0	0	0	55
922	2011	0	1	2	0	2	0	1	1	4	0	0	2	0	0	0	1	0	1	25
923	2011	0	1	2	1	2	0	1	3	4	0	0	2	1	0	0	0	1	1	55
924	2011	1	0	1	1	2	2	1	2	5	0	0	2	1	1	1	1	1	0	55
925	2011	1	0	1	1	1	0	1	3	3	0	0	2	1	0	0	0	0	0	55
926	2011	1	0	1	1	1	2	1	2	4	0	0	2	1	0	1	0	1	0	55
927	2011	1	1	1	0	0	3	1	1	2	0	1	0	1	1	0	0	0	0	53
928	2011	1	1	2	1	1	0	1	2	2	0	0	1	1	0	0	0	0	1	52
929	2011	1	1	1	1	1	0	1	3	3	0	0	2	1	0	0	0	1	0	36
930	2011	1	0	1	1	2	0	1	2	3	0	1	2	0	0	0	0	0	0	37
931	2011	1	0	2	1	2	0	1	2	3	0	0	0	0	0	0	0	0	0	33
932	2011	1	1	2	1	2	0	1	3	4	0	0	2	1	0	0	0	0	1	55
933	2011	1	1	2	1	2	2	1	2	4	0	0	1	1	0	0	1	1	1	41
934	2011	0	0	1	1	2	2	1	2	3	0	0	2	1	1	1	1	1	0	55
935	2011	0	1	2	2	0	0	1	3	4	0	1	2	1	1	1	0	0	1	52
936	2011	1	0	0	0	2	2	1	1	1	0	0	1	1	0	1	0	0	0	25
937	2011	1	1	1	1	2	2	1	3	3	0	0	2	1	1	0	1	0	0	52
938	2011	1	0	2	1	2	0	1	2	4	0	0	2	1	1	0	1	0	0	49
939	2011	1	1	1	1	1	1	1	1	2	0	1	1	0	0	0	0	0	0	54
940	2011	1	1	2	2	1	1	1	3	4	0	1	2	1	0	0	1	1	1	53
941	2011	1	0	2	2	2	0	1	1	2	0	0	2	1	1	1	1	1	1	55
942	2011	1	0	2	1	1	0	1	2	3	0	1	2	0	0	0	0	0	0	41
943	2011	1	0	1	1	1	2	1	3	3	0	0	2	1	1	0	0	0	0	55
944	2011	1	0	2	1	1	2	1	2	3	0	0	2	1	1	0	1	1	1	51
945	2011	1	1	2	2	0	1	1	2	3	0	0	2	0	0	0	1	0	1	41
946	2011	1	0	1	0	0	3	1	1	2	1	1	1	0	0	1	0	0	0	53
947	2011	0	1	1	1	0	3	1	1	2	0	0	0	0	0	0	0	0	0	45
948	2011	1	0	1	1	1	0	1	3	3	0	0	1	1	1	1	1	0	0	44
949	2011	0	0	2	1	2	0	1	2	2	0	0	2	1	1	0	0	0	0	46
950	2011	0	0	2	1	2	0	1	2	4	0	1	2	1	0	1	0	1	0	50
951	2011	0	1	2	2	2	0	1	1	3	0	0	2	0	0	0	0	0	0	49
952	2011	0	1	1	1	1	1	1	3	3	0	0	2	0	0	0	0	0	0	47
953	2011	0	1	2	2	2	1	1	3	3	0	0	2	1	0	0	0	1	0	44
954	2011	1	0	0	0	1	2	1	2	3	0	1	0	0	0	0	0	0	0	41
955	2011	0	0	1	1	2	2	1	2	4	0	0	1	1	1	1	1	1	0	47
956	2011	0	0	1	2	1	1	1	2	4	1	0	2	0	0	0	0	1	0	44
957	2011	1	0	2	1	0	3	1	2	3	0	1	2	1	1	1	0	0	0	48
958	2011	1	1	2	1	1	1	1	3	5	0	1	2	1	0	0	1	0	0	46
959	2011	1	1	2	2	2	1	1	2	3	0	0	2	0	0	0	0	0	0	46
960	2011	1	1	2	2	2	0	1	3	3	0	0	2	0	0	0	0	0	0	47
961	2011	1	0	1	1	2	2	1	3	3	0	1	2	0	0	0	0	0	0	52
962	2011	1	0	1	1	1	2	1	2	2	1	0	2	0	0	0	0	0	0	51
963	2011	1	1	1	1	1	2	1	2	3	0	0	1	0	0	0	0	0	0	41
964	2011	1	0	2	2	1	2	1	2	4	0	0	2	1	1	1	1	1	0	47
965	2011	1	0	1	1	2	0	1	2	3	0	1	2	0	0	0	0	1	0	43
966	2011	1	1	2	0	2	2	1	1	3	0	1	2	0	0	0	1	0	0	45
967	2011	1	1	1	1	2	2	1	2	4	0	0	2	1	1	1	1	1	0	50
968	2011	1	1	2	2	1	1	1	1	4	0	0	2	1	1	0	0	1	1	53
969	2011	1	1	1	3	2	2	1	3	4	0	0	2	1	1	0	1	0	0	42
970	2011	1	1	2	2	1	2	1	3	2	0	0	2	0	0	0	0	0	0	54
971	2011	1	0	1	1	2	2	1	1	3	1	0	0	1	1	1	1	1	0	42
972	2011	1	1	2	2	1	0	1	1	2	0	0	2	1	0	1	1	1	1	38
973	2011	1	1	1	2	2	0	1	2	2	0	0	2	1	1	0	0	0	0	37
974	2011	1	1	2	1	1	0	1	2	4	0	0	0	0	0	0	0	0	0	35
975	2011	1	1	0	3	2	1	1	1	2	1	1	0	0	0	0	0	1	0	38
976	2011	0	1	1	1	0	2	1	1	5	0	1	2	1	1	1	1	0	0	54
977	2011	0	0	2	1	0	3	1	2	2	0	1	2	1	1	1	0	0	0	52
978	2011	0	0	2	1	1	1	1	2	5	0	1	2	1	1	1	1	1	1	53
979	2011	1	0	1	1	1	2	1	2	4	0	1	2	1	0	1	0	1	0	45
980	2011	1	0	1	1	2	2	1	3	2	0	1	1	1	0	0	0	0	0	44
981	2011	1	0	2	1	2	3	0	2	2	0	1	2	1	1	1	0	0	0	55
982	2011	1	0	1	1	2	2	1	2	2	0	1	2	0	0	0	0	1	0	46
983	2011	1	1	1	1	1	0	1	1	2	0	0	1	1	1	0	0	1	0	49
984	2011	1	0	1	1	1	3	1	2	4	0	0	1	1	1	1	0	1	0	54
985	2011	1	1	1	1	2	2	1	1	3	0	1	2	1	0	0	0	0	0	55
986	2011	1	1	2	1	2	1	1	2	3	0	0	2	0	0	0	0	0	0	55
987	2011	1	0	2	1	0	3	1	2	2	0	1	2	1	1	0	0	0	0	55
988	2011	1	0	2	1	0	3	1	1	2	0	1	1	1	1	0	0	0	0	25
989	2011	1	1	0	1	1	2	1	1	2	0	0	0	1	1	0	0	0	0	49
990	2011	1	0	2	1	2	2	1	3	4	0	0	2	1	1	1	1	1	1	55
991	2011	1	1	1	0	1	1	1	2	4	0	0	2	0	0	0	0	0	0	55
992	2011	1	1	0	3	1	2	1	1	3	0	1	2	0	0	0	0	0	0	46
993	2011	1	0	2	3	0	3	1	2	3	0	0	2	1	1	0	0	1	0	48
994	2011	1	1	2	1	1	2	1	1	2	0	0	2	0	0	0	0	0	0	55
995	2011	1	0	2	1	1	2	1	2	3	1	0	2	1	0	0	1	1	0	54
996	2011	1	1	1	1	0	2	1	1	3	0	1	0	1	1	0	1	0	0	25
997	2011	1	0	0	1	2	2	1	2	4	0	1	0	1	0	1	1	0	0	40
998	2011	1	0	1	3	2	2	1	2	4	0	1	1	0	0	0	1	1	0	32
999	2011	1	1	1	0	2	2	1	2	2	0	1	1	1	1	0	0	0	0	50
1000	2011	1	1	1	1	1	2	1	3	2	0	0	1	1	1	0	0	0	0	54
1001	2011	1	0	2	1	1	0	1	1	2	0	1	2	1	1	1	0	0	0	25
1002	2011	1	1	2	2	0	2	1	3	2	0	0	2	0	0	0	0	0	1	25
1003	2011	1	0	2	1	2	1	0	2	3	0	1	2	1	1	0	1	0	0	25
1004	2011	1	1	2	2	2	0	1	0	3	0	1	2	1	0	0	1	0	0	45
1005	2011	1	1	2	1	0	3	1	1	3	0	0	1	0	0	0	1	0	1	55
1006	2011	1	0	2	1	1	2	1	3	2	0	1	0	1	0	0	1	0	0	55
1007	2011	1	1	2	1	1	2	1	2	3	0	1	2	1	0	0	0	0	0	50
1008	2011	1	0	2	1	2	0	1	2	4	0	0	2	1	1	1	1	1	1	55
1009	2011	1	1	1	0	1	2	1	2	3	0	1	2	0	0	0	0	1	0	35
1010	2011	1	1	1	3	0	2	1	2	3	0	1	2	0	0	0	1	0	0	46
1011	2011	0	0	2	2	0	1	1	1	2	0	0	0	1	0	0	0	0	0	45
1012	2011	1	1	2	2	1	0	1	2	5	0	0	2	1	1	0	1	1	0	52
1013	2011	1	1	1	0	2	3	1	1	4	0	0	2	1	0	1	1	1	0	25
1014	2011	1	0	2	1	0	3	1	3	3	0	1	1	1	1	0	0	0	0	25
1015	2011	1	0	2	1	1	2	1	1	4	0	1	2	1	1	0	0	0	0	25
1016	2011	1	1	1	1	2	2	1	1	1	0	0	1	1	1	0	0	0	0	44
1017	2011	1	0	2	1	0	3	1	2	3	0	1	2	1	1	0	0	0	0	54
1018	2011	1	1	1	1	1	2	1	1	3	1	0	1	0	0	0	1	0	0	52
1019	2011	1	1	2	1	1	1	1	2	3	0	1	1	1	1	0	0	0	0	51
1020	2011	1	1	1	1	1	2	1	2	2	1	0	0	0	0	0	0	0	0	53
1021	2011	1	0	1	1	2	2	1	2	2	1	1	0	0	0	0	0	1	0	47
1022	2011	1	0	2	0	1	2	1	1	3	0	1	0	1	0	0	0	0	0	43
1023	2011	1	1	2	0	1	2	1	2	4	0	1	2	0	0	1	0	1	1	45
1024	2011	1	0	2	1	0	3	1	1	2	0	0	1	0	0	0	0	0	0	46
1025	2011	0	0	1	1	2	2	1	3	3	0	1	2	0	0	0	0	1	0	47
1026	2011	1	1	0	0	0	3	1	1	3	0	1	2	1	1	0	1	1	0	55
1027	2011	1	1	1	1	2	2	1	1	2	1	1	2	1	1	1	0	1	0	55
1028	2011	1	0	1	1	0	2	1	2	2	0	1	2	1	1	0	0	0	0	55
1029	2011	1	1	2	0	2	1	1	1	5	0	1	2	0	0	0	0	0	1	55
1030	2011	0	1	2	1	2	0	1	3	5	0	0	2	1	0	0	1	0	1	37
1031	2011	0	1	2	1	2	0	1	3	3	0	0	2	0	0	1	1	0	1	29
1032	2011	0	1	2	1	2	0	1	3	3	0	0	2	1	0	0	1	1	1	25
1033	2011	1	0	2	1	2	1	1	2	3	0	1	2	0	0	1	1	1	1	51
1034	2011	1	0	1	1	2	2	1	2	3	0	1	1	0	0	0	1	1	0	51
1035	2011	1	0	2	1	2	2	1	2	3	0	1	2	1	0	1	0	0	0	49
1036	2011	1	1	2	2	2	0	1	3	3	0	0	1	1	0	1	1	0	1	37
1037	2011	1	1	1	1	2	0	1	2	4	0	0	2	1	1	1	1	1	0	42
1038	2011	1	1	2	1	2	0	1	3	3	0	0	2	1	1	0	0	0	1	40
1039	2011	1	1	1	3	2	0	1	1	5	1	0	1	1	1	1	1	1	0	30
1040	2011	1	1	1	1	2	0	1	0	5	0	0	2	1	1	0	0	1	0	32
1041	2011	1	1	1	3	0	3	1	1	2	0	1	2	1	0	0	1	0	0	51
1042	2011	1	0	1	3	0	3	1	1	5	0	0	0	1	1	1	1	1	0	55
1043	2011	1	0	2	2	2	0	1	2	3	0	0	2	1	1	1	1	0	1	33
1044	2011	1	0	1	1	2	0	1	3	3	1	1	1	0	0	1	0	0	0	45
1045	2011	1	1	1	1	1	2	1	3	3	0	0	2	0	0	0	1	0	0	27
1046	2011	1	0	0	1	0	2	1	3	2	1	1	1	0	0	0	0	1	0	52
1047	2011	1	1	2	2	2	1	1	2	3	0	0	2	1	0	0	0	0	1	45
1048	2011	1	1	2	1	1	3	1	2	3	0	1	2	1	1	0	0	0	0	49
1049	2011	1	0	1	1	2	2	1	2	3	1	1	1	0	0	0	0	0	0	51
1050	2011	1	1	2	1	2	2	1	3	3	0	0	2	1	1	0	1	1	0	48
1051	2011	1	1	0	0	2	3	1	1	2	0	1	1	0	0	0	0	0	0	53
1052	2011	1	1	2	2	1	1	1	3	3	0	1	2	0	0	0	0	0	1	52
1053	2011	1	1	1	3	2	1	1	3	4	1	0	2	1	1	1	1	1	0	50
1054	2011	1	0	2	1	2	0	1	3	3	0	1	2	1	1	1	1	0	0	48
1055	2011	1	0	2	1	2	2	1	2	4	0	1	2	1	1	1	1	0	0	53
1056	2011	1	0	2	1	2	0	1	3	2	0	1	2	0	0	0	0	0	0	55
1057	2011	1	0	2	3	2	2	1	1	2	1	1	2	0	0	0	0	0	0	45
1058	2011	1	0	2	1	1	2	1	1	3	0	1	1	0	0	0	1	0	0	35
1059	2011	0	1	2	2	2	0	1	3	3	0	0	2	1	0	0	1	0	1	55
1060	2011	1	1	2	1	2	0	1	3	3	0	0	2	0	0	0	1	0	1	54
1061	2011	0	0	2	1	2	0	1	1	2	0	1	2	0	0	0	0	1	0	55
1062	2011	0	1	2	2	2	1	1	1	3	0	0	2	1	1	0	0	1	1	49
1063	2011	0	1	1	1	2	2	1	1	3	1	0	2	1	1	0	1	1	0	54
1064	2011	0	0	2	1	1	2	1	2	3	0	1	2	1	1	1	1	1	1	55
1065	2011	0	0	2	1	1	1	1	3	3	0	1	2	1	1	0	0	0	0	55
1066	2011	0	1	1	1	2	2	1	2	3	0	0	1	1	1	1	0	0	0	49
1067	2011	0	1	1	1	2	2	1	2	1	0	0	1	0	0	0	0	0	0	49
1068	2011	0	0	2	1	1	1	1	3	4	0	1	2	1	0	0	0	0	0	55
1069	2011	0	0	0	1	0	3	1	2	3	0	1	1	0	0	0	0	0	0	40
1070	2011	0	0	1	0	1	2	1	2	5	1	1	2	1	1	1	1	1	0	47
1071	2011	1	0	0	0	2	2	1	1	1	0	0	1	0	0	0	0	0	0	55
1072	2011	1	1	2	2	0	0	1	2	2	0	0	2	0	0	0	1	0	1	55
1073	2011	1	1	1	0	2	2	1	1	2	0	1	1	0	0	0	0	0	0	55
1074	2011	1	0	2	1	1	2	1	2	2	0	1	2	0	0	0	0	0	0	54
1075	2011	1	0	2	1	0	1	1	1	2	1	0	1	0	0	0	0	0	0	52
1076	2011	1	0	2	1	1	2	1	2	3	0	1	2	1	1	0	0	1	0	53
1077	2011	1	1	2	2	2	0	1	2	3	0	0	2	0	0	0	0	1	1	55
1078	2011	1	0	1	1	0	2	1	2	2	0	1	2	0	0	1	0	0	0	55
1079	2011	1	1	2	1	2	0	1	2	3	0	0	2	1	0	0	0	0	0	53
1080	2011	1	1	1	1	1	2	1	2	2	1	0	2	1	1	0	1	1	0	55
1081	2011	1	0	1	1	0	3	1	2	2	0	1	1	0	0	1	0	0	0	53
1082	2011	1	1	2	2	0	2	1	2	2	0	0	2	0	0	0	0	0	0	52
1083	2011	1	0	1	1	1	2	1	2	2	1	1	2	1	1	0	1	0	0	45
1084	2011	1	0	1	0	1	2	1	3	3	1	1	2	1	1	0	1	1	0	37
1085	2011	1	1	2	0	2	2	1	1	2	0	0	1	0	0	0	0	0	0	55
1086	2011	1	1	1	1	2	2	1	1	3	0	0	2	1	0	0	0	1	0	55
1087	2011	0	1	2	1	2	0	1	2	3	0	0	2	1	0	0	0	0	0	53
1088	2011	0	0	2	1	2	0	1	2	5	0	0	2	0	0	0	0	1	1	41
1089	2011	0	1	0	1	2	2	1	2	2	0	0	2	0	0	0	1	0	0	50
1090	2011	0	0	1	0	2	2	1	3	4	1	1	2	1	0	0	0	0	0	25
1091	2011	0	0	1	1	1	2	1	2	3	0	1	2	1	0	0	1	0	0	42
1092	2011	1	1	1	1	1	2	1	3	4	0	0	1	1	1	0	0	0	0	48
1093	2011	1	0	2	1	0	3	1	2	4	0	1	2	1	0	1	1	0	1	25
1094	2011	1	0	1	1	0	2	1	1	3	0	1	2	1	1	0	0	0	0	55
1095	2011	1	1	2	2	2	2	1	2	4	0	0	2	1	0	0	0	0	0	25
1096	2011	1	1	2	1	1	2	1	1	4	0	0	2	1	1	1	1	1	0	25
1097	2011	1	1	1	2	2	2	1	1	2	1	0	1	0	0	0	0	0	0	47
1098	2011	1	1	2	1	2	2	1	2	2	0	1	2	0	0	0	0	0	0	53
1099	2011	1	0	2	1	1	2	1	3	4	0	1	2	1	1	1	1	1	1	51
1100	2011	1	1	2	2	1	0	1	2	4	0	0	2	1	1	1	1	1	1	39
1101	2011	1	1	1	1	2	2	1	1	4	0	0	1	0	0	1	0	0	0	49
1102	2011	1	1	1	1	1	2	1	2	3	0	0	2	0	0	1	1	1	0	46
1103	2011	1	1	2	0	1	0	1	2	2	0	1	2	0	0	0	0	0	0	45
1104	2011	1	1	2	1	1	1	1	2	3	0	0	2	1	1	0	1	1	1	35
1105	2011	1	0	1	1	1	2	1	2	2	1	0	1	0	0	0	0	1	0	48
1106	2011	1	1	1	0	0	3	1	2	4	1	0	2	0	0	1	1	1	0	49
1107	2011	1	1	1	1	1	2	1	2	4	0	0	2	1	0	1	1	1	0	49
1108	2011	1	1	1	1	1	2	1	3	3	0	0	2	1	0	0	0	1	0	32
1109	2011	0	1	1	2	1	2	1	1	2	0	0	2	0	0	0	0	0	0	46
1110	2011	1	1	0	1	2	2	1	1	1	0	1	2	0	0	0	0	0	0	55
1111	2011	1	0	1	1	2	2	1	2	2	0	0	2	0	0	0	0	0	0	42
1112	2011	1	0	2	1	0	3	1	2	2	0	1	2	1	0	0	0	0	0	50
1113	2011	1	1	2	1	1	3	1	2	2	0	1	2	1	1	0	0	1	0	49
1114	2011	1	1	1	1	1	2	1	1	3	1	1	0	0	0	1	0	0	0	47
1115	2011	1	1	2	2	1	0	1	1	3	0	0	2	0	0	0	1	1	0	23
1116	2011	1	1	1	1	0	3	1	2	1	0	1	2	0	0	0	0	0	0	51
1117	2011	1	1	1	1	0	1	1	2	2	1	1	2	1	1	0	0	0	0	48
1118	2011	1	1	2	2	2	1	1	2	3	0	1	2	0	0	0	1	0	1	45
1119	2011	1	0	1	1	0	3	1	3	3	0	1	2	1	0	0	1	0	0	54
1120	2011	1	1	2	2	1	2	1	1	2	0	0	2	0	0	0	0	0	1	45
1121	2011	1	1	2	2	2	1	1	1	3	0	1	2	0	0	0	0	0	0	48
1122	2011	1	0	1	1	0	2	1	2	2	0	1	2	0	0	0	0	0	0	44
1123	2011	0	0	2	1	2	2	1	2	2	0	1	2	1	1	0	1	0	1	54
1124	2011	0	0	2	1	2	1	1	2	2	0	1	2	1	0	0	0	0	1	41
1125	2011	0	1	2	3	1	2	1	1	1	0	1	1	0	0	0	0	0	0	52
1126	2011	0	0	1	1	2	2	1	1	4	1	0	2	1	1	1	1	0	0	52
1127	2011	1	0	2	1	1	2	1	3	4	0	1	2	1	1	1	0	0	0	55
1128	2011	1	1	1	1	1	2	1	2	2	1	1	2	0	0	1	1	0	0	49
1129	2011	1	1	2	2	2	1	1	1	3	0	0	2	1	1	0	0	1	1	55
1130	2011	1	1	2	1	2	1	1	3	4	0	0	2	1	0	0	0	0	1	55
1131	2011	1	1	2	2	2	2	1	3	2	0	0	2	1	1	0	1	1	0	38
1132	2011	1	1	2	2	2	2	1	3	2	0	0	2	1	1	0	1	0	0	52
1133	2011	1	1	1	3	1	1	1	1	2	0	0	2	0	0	0	0	0	0	45
1134	2011	1	0	2	2	2	1	1	1	4	0	0	2	0	0	0	0	1	1	30
1135	2011	0	1	2	2	2	0	1	2	3	0	1	2	1	0	0	1	1	1	45
1136	2011	1	1	2	2	1	2	1	2	2	0	0	2	1	1	0	0	1	0	42
1137	2011	0	0	0	1	2	2	1	1	2	1	1	0	0	0	0	1	1	0	39
1138	2011	0	1	2	0	1	1	1	1	4	0	0	2	1	1	1	1	0	1	55
1139	2011	0	1	2	0	1	1	1	1	1	0	1	1	1	0	0	0	0	0	55
1140	2011	0	1	2	1	1	1	1	2	4	0	0	2	1	1	0	1	1	0	33
1141	2011	0	0	1	1	2	2	1	2	2	0	1	2	1	1	1	0	0	0	55
1142	2011	0	1	2	2	2	1	1	3	4	0	0	2	1	1	0	0	1	0	55
1143	2011	0	0	2	1	2	1	1	1	3	0	1	2	0	0	0	0	0	1	55
1144	2011	0	0	1	1	2	2	1	2	5	0	0	2	1	1	1	1	1	0	49
1145	2011	0	0	1	1	2	1	1	2	1	0	0	0	0	0	0	0	0	0	55
1146	2011	0	1	2	1	2	1	1	2	2	0	0	2	0	0	0	0	1	0	55
1147	2011	0	1	2	2	2	0	1	1	2	0	0	2	0	0	0	1	0	0	55
1148	2011	0	1	2	1	2	2	1	2	5	0	0	2	1	0	1	0	1	1	55
1149	2011	0	1	2	0	2	2	1	2	2	0	0	2	0	0	0	0	0	0	48
1150	2011	0	0	1	1	1	2	1	3	2	0	1	2	0	0	0	0	0	0	45
1151	2011	0	1	2	1	2	2	1	1	4	0	0	1	1	1	0	0	0	0	52
1152	2011	1	1	2	2	0	3	1	1	3	0	1	2	1	1	0	0	0	0	55
1153	2011	1	1	2	0	0	2	1	1	2	0	1	1	0	0	0	0	0	0	55
1154	2011	1	1	2	0	2	2	1	3	2	0	1	2	1	0	0	1	0	0	40
1155	2011	1	1	2	0	2	1	1	1	5	0	1	1	1	1	0	0	1	0	55
1156	2011	1	1	2	2	1	1	1	1	3	0	0	2	1	1	0	0	0	0	55
1157	2011	1	0	2	1	2	2	1	1	3	0	1	1	0	0	0	0	1	0	44
1158	2011	1	1	1	1	0	2	1	2	2	1	0	1	1	1	0	0	0	0	41
1159	2011	1	0	1	1	1	2	1	2	4	1	0	2	0	0	0	0	0	0	52
1160	2011	1	0	2	3	0	3	1	2	3	0	1	2	0	0	1	0	0	1	55
1161	2011	1	0	2	1	1	1	1	2	3	0	0	1	1	1	0	0	0	0	55
1162	2011	1	0	2	3	0	3	1	3	2	0	1	2	1	1	0	0	0	1	53
1163	2011	1	1	1	2	0	2	1	1	5	0	0	2	1	1	0	1	0	0	43
1164	2011	1	1	1	1	2	2	1	1	3	1	0	1	1	0	0	1	0	0	55
1165	2011	1	1	0	1	2	0	0	1	4	0	0	0	0	0	0	0	1	0	52
1166	2011	1	1	1	1	0	3	1	2	2	0	1	2	1	1	0	0	0	0	39
1167	2011	1	1	1	1	2	2	1	0	5	1	0	2	1	1	1	1	1	0	47
1168	2011	1	1	2	2	2	0	1	3	4	0	0	2	1	0	1	1	1	1	52
1169	2011	1	1	1	1	1	2	1	1	3	0	0	1	1	1	0	1	0	0	49
1170	2011	1	0	1	1	1	2	1	3	3	0	1	1	0	0	0	0	0	0	55
1171	2011	1	1	2	2	1	0	1	2	3	0	1	2	1	0	0	0	1	1	49
1172	2011	1	1	1	0	0	2	1	1	4	0	0	2	1	1	0	0	1	0	31
1173	2011	1	1	1	1	1	2	1	2	3	0	0	0	0	0	0	0	0	0	55
1174	2011	1	0	2	1	2	0	1	3	3	0	0	2	0	0	0	1	0	1	42
1175	2011	1	1	2	2	2	2	1	3	4	0	0	2	1	1	0	1	1	1	35
1176	2011	1	1	2	2	1	2	1	1	5	0	0	2	1	1	0	0	1	1	41
1177	2011	0	1	1	1	0	3	1	0	2	0	1	0	0	0	0	0	0	0	51
1178	2011	0	0	2	1	1	0	1	1	3	0	1	2	1	0	0	0	0	1	55
1179	2011	0	1	1	2	2	1	1	2	5	0	1	2	1	0	0	1	1	0	23
1180	2011	1	1	1	1	2	2	1	1	2	0	1	0	1	1	0	1	1	0	55
1181	2011	1	0	0	0	1	0	1	2	2	1	1	0	0	0	0	0	0	0	55
1182	2011	1	1	2	2	1	1	1	2	3	0	0	2	0	0	0	1	1	1	49
1183	2011	1	1	2	2	0	1	1	2	2	0	0	1	1	0	0	0	0	0	55
1184	2011	1	0	1	1	1	2	1	1	1	0	1	1	0	0	0	0	0	0	43
1185	2011	1	1	1	1	2	2	1	1	4	1	1	2	1	1	0	0	1	0	43
1186	2011	1	0	2	1	2	0	1	2	3	0	0	1	0	0	0	0	1	0	45
1187	2011	1	1	1	1	1	2	1	2	3	0	0	2	1	1	0	0	0	0	43
1188	2011	1	1	2	1	2	1	1	1	3	0	0	2	0	0	1	0	0	0	40
1189	2011	1	0	1	1	1	2	1	2	3	0	1	1	1	1	0	1	0	0	55
1190	2011	1	1	2	2	0	2	1	1	2	0	0	2	0	0	0	0	0	0	41
1191	2011	1	0	2	1	2	2	1	2	2	0	1	2	1	0	0	0	0	0	25
1192	2011	1	0	2	1	0	2	1	2	3	0	1	1	1	1	1	0	0	1	51
1193	2011	0	0	2	1	2	1	1	1	3	0	0	2	1	0	0	0	0	0	55
1194	2011	0	1	2	1	2	2	1	2	2	0	0	2	1	0	0	1	1	0	50
1195	2011	1	0	2	1	2	0	1	2	3	1	1	2	1	1	1	1	0	1	53
1196	2011	0	1	1	1	1	2	1	1	3	0	0	2	0	0	0	1	1	0	38
1197	2011	0	0	2	1	2	0	1	1	5	0	0	2	1	1	0	1	0	1	53
1198	2011	0	1	2	2	1	2	1	2	3	0	0	1	1	0	0	0	0	1	54
1199	2011	0	1	2	2	1	0	1	3	3	0	0	2	0	0	0	1	0	0	51
1200	2011	1	0	2	1	2	2	1	2	3	0	1	2	1	1	1	1	1	1	52
1201	2011	1	0	1	0	0	3	1	1	2	0	0	1	1	1	0	0	0	0	35
1202	2011	1	0	2	1	2	2	1	3	3	0	0	1	1	0	0	1	0	0	55
1203	2011	1	1	2	2	2	0	1	2	3	0	0	2	1	1	0	0	0	1	52
1204	2011	1	1	2	1	1	0	1	2	3	0	0	2	1	1	1	1	1	1	55
1205	2011	1	0	2	1	2	2	1	3	2	0	0	1	1	0	0	0	1	0	49
1206	2011	1	0	1	1	1	2	1	3	3	0	0	2	1	1	0	1	1	0	55
1207	2011	1	0	1	0	1	2	1	3	4	1	0	2	1	0	0	1	1	0	35
1208	2011	1	1	1	1	2	2	1	1	4	1	0	2	1	1	0	1	1	0	55
1209	2011	1	0	1	3	2	2	0	1	4	0	0	2	0	0	0	0	1	0	16
1210	2011	1	0	1	0	0	2	1	1	3	0	0	2	1	1	1	0	0	0	55
1211	2011	1	1	1	2	2	3	1	1	3	1	1	2	0	0	0	0	0	0	27
1212	2011	1	0	1	1	2	2	1	3	4	0	1	2	0	0	0	0	0	0	55
1213	2011	1	1	2	1	2	2	1	1	3	0	0	2	1	1	1	0	0	1	55
1214	2011	1	0	1	3	2	2	1	0	3	1	0	0	1	1	0	0	0	0	52
1215	2011	1	0	2	2	1	2	1	2	2	0	1	1	1	0	0	0	0	0	51
1216	2011	1	0	1	1	1	2	1	1	3	0	1	2	1	0	0	1	0	0	50
1217	2011	1	1	2	1	1	2	1	3	2	0	0	1	1	0	0	0	0	0	52
1218	2011	1	1	1	1	1	0	1	2	3	0	0	2	1	1	0	1	0	0	55
1219	2011	1	1	1	1	2	2	1	1	4	0	0	2	0	0	0	1	0	0	52
1220	2011	1	0	1	3	1	2	1	1	4	0	1	1	0	0	0	0	1	0	47
1221	2011	1	1	1	1	2	2	1	2	2	0	0	1	0	0	0	0	0	0	46
1222	2011	1	1	2	2	2	2	1	3	4	0	0	2	1	0	0	0	0	0	55
1223	2011	1	0	1	0	2	0	1	2	4	0	0	2	0	0	0	0	0	0	55
1224	2011	1	0	1	1	1	2	1	1	4	0	0	2	1	0	1	0	1	0	55
1225	2011	1	1	2	1	0	3	1	2	3	0	0	2	1	0	0	0	0	0	55
1226	2011	1	0	0	0	2	2	1	1	3	1	1	1	1	1	0	1	1	0	42
1227	2011	1	1	1	1	0	2	1	1	3	0	0	2	1	1	0	0	0	0	55
1228	2011	1	1	2	1	0	2	1	2	3	0	1	2	1	1	1	1	0	0	55
1229	2011	1	1	0	0	1	3	1	1	2	0	1	1	1	1	0	0	0	0	49
1230	2011	1	1	2	2	0	2	1	2	3	0	0	2	1	1	1	1	0	0	55
1231	2011	0	0	1	1	2	1	1	3	2	0	1	1	0	0	0	0	0	0	48
1232	2011	0	0	2	1	2	0	1	1	3	1	1	2	0	0	0	0	0	0	52
1233	2011	0	0	1	1	2	2	1	1	4	1	0	2	1	1	1	1	1	0	50
1234	2011	0	1	1	1	2	1	1	1	2	0	0	2	1	1	0	0	0	0	54
1235	2011	0	0	2	2	0	2	1	2	3	0	0	2	1	1	0	1	1	0	32
1236	2011	0	0	2	0	2	1	1	1	3	0	0	2	1	0	0	1	1	1	38
1237	2011	0	1	1	1	1	1	1	3	3	1	0	1	0	0	0	0	0	0	46
1238	2011	0	0	1	3	2	1	1	1	4	1	1	2	1	1	1	1	1	0	38
1239	2011	0	0	1	1	2	1	1	2	2	1	1	1	1	0	0	0	1	0	37
1240	2011	0	0	2	0	1	1	1	1	4	0	0	2	1	1	0	1	1	1	33
1241	2011	1	1	1	0	1	3	1	2	3	0	0	2	1	1	0	0	0	0	52
1242	2011	1	0	1	1	1	2	1	3	3	0	0	2	1	1	0	0	0	0	53
1243	2011	1	1	2	2	1	0	1	3	3	0	0	2	0	0	0	0	1	1	34
1244	2011	1	1	2	2	2	0	1	3	3	0	0	2	0	0	0	1	0	1	52
1245	2011	1	1	2	2	2	0	1	2	4	0	1	2	1	0	1	1	1	1	44
1246	2011	1	1	2	1	0	1	1	2	4	0	0	2	0	0	1	1	1	1	38
1247	2011	1	1	0	1	0	2	1	1	3	1	1	2	0	0	0	0	0	0	47
1248	2011	1	1	2	0	1	2	1	3	3	0	1	2	0	0	0	1	1	0	55
1249	2011	1	1	2	0	2	0	1	1	3	0	0	2	1	0	0	0	1	1	49
1250	2011	1	0	1	1	1	2	1	1	3	0	0	2	1	1	0	0	1	0	55
1251	2011	1	1	1	1	0	0	1	3	4	1	0	2	1	1	1	1	1	0	55
1252	2011	1	0	2	1	2	0	1	3	5	0	0	2	1	0	1	1	1	1	33
1253	2011	1	1	2	1	2	1	1	2	2	0	1	2	1	1	1	1	0	1	55
1254	2011	1	1	2	2	2	2	1	2	3	0	0	2	1	1	1	1	1	1	55
1255	2011	1	0	1	1	1	1	1	1	5	0	0	1	1	1	1	0	1	0	44
1256	2011	1	1	1	1	0	3	1	1	2	0	1	1	0	0	0	0	0	0	55
1257	2011	0	0	2	3	1	1	1	2	4	0	0	2	0	0	0	0	1	1	55
1258	2011	0	0	1	1	2	2	1	2	2	0	1	1	0	0	0	0	1	0	51
1259	2011	0	1	2	1	2	0	1	2	3	0	0	2	1	0	0	0	0	1	53
1260	2011	1	1	0	1	0	3	1	1	2	0	1	0	0	0	0	0	0	0	55
1261	2011	1	0	2	0	1	2	0	2	3	0	0	2	1	0	0	0	0	0	42
1262	2011	1	1	1	2	1	2	1	1	3	0	0	2	1	1	0	1	1	0	55
1263	2011	1	1	1	1	2	3	0	2	2	0	1	2	1	0	0	0	0	0	55
1264	2011	1	1	1	3	2	2	1	2	3	0	0	2	1	1	1	0	1	0	49
1265	2011	1	1	0	1	1	2	1	1	2	1	0	2	1	1	0	0	0	0	48
1266	2011	1	1	1	1	2	0	1	2	3	0	0	1	1	1	0	0	0	0	55
1267	2011	1	1	1	1	1	2	1	1	5	0	0	2	1	1	1	0	1	0	51
1268	2011	1	1	2	2	0	3	1	1	5	0	0	2	1	1	0	1	0	0	50
1269	2011	1	0	1	1	0	3	1	2	3	0	1	2	1	1	0	0	0	0	50
1270	2011	1	1	2	1	2	2	1	3	2	0	0	2	0	0	0	0	1	0	39
1271	2011	1	0	2	1	2	3	1	2	2	0	1	2	1	0	0	0	1	0	24
1272	2011	0	1	1	3	2	2	1	2	4	1	0	2	0	0	1	0	1	0	53
1273	2011	0	1	2	2	2	0	1	2	3	0	1	2	0	0	0	0	0	1	48
1274	2011	1	1	2	1	2	2	1	2	3	0	0	1	1	1	0	1	1	0	43
1275	2011	1	1	1	1	1	2	1	2	4	0	0	2	1	0	1	1	1	0	27
1276	2011	1	1	1	0	2	2	1	1	3	0	1	2	1	1	1	0	1	0	40
1277	2011	1	0	1	1	2	2	1	3	3	0	1	2	1	0	1	1	1	0	32
1278	2011	1	1	1	0	1	2	1	1	4	0	1	1	0	0	0	0	1	0	50
1279	2011	0	1	0	1	2	2	1	2	2	0	0	0	1	1	0	0	0	0	25
1280	2011	1	1	1	1	2	1	1	1	4	0	0	2	1	1	0	0	1	0	51
1281	2011	1	1	2	1	2	0	1	3	4	0	0	2	1	1	0	1	1	1	44
1282	2011	1	0	1	1	2	2	1	3	3	0	0	2	1	1	0	0	1	0	43
1283	2011	1	1	1	1	2	1	1	1	1	1	1	1	0	0	0	0	0	0	45
1284	2011	1	0	2	1	0	3	1	2	2	1	1	2	0	0	0	0	0	0	50
1285	2011	1	0	2	2	1	0	1	2	3	0	1	2	1	0	0	1	1	1	37
1286	2011	1	1	1	2	1	2	1	2	2	0	0	2	1	0	0	1	0	0	53
1287	2011	1	1	1	3	2	2	0	2	4	0	1	2	1	1	1	0	1	0	38
1288	2011	1	1	1	0	1	2	1	1	4	1	1	2	1	1	1	0	1	0	42
1289	2011	1	0	2	1	0	2	1	1	4	0	1	2	1	1	1	0	1	1	45
1290	2011	1	0	2	1	1	2	1	1	1	0	1	2	0	0	0	0	0	0	53
1291	2011	0	1	2	2	1	1	1	1	3	0	0	0	0	0	1	1	0	0	50
1292	2011	0	1	1	3	0	3	1	1	2	0	1	2	1	1	1	0	0	0	46
1293	2011	0	0	1	0	2	2	1	2	3	0	1	2	0	0	0	0	0	0	44
1294	2011	0	1	1	1	1	2	1	1	2	0	0	2	1	0	0	0	0	0	48
1295	2011	0	1	2	2	2	1	1	1	2	0	0	1	1	0	0	0	0	0	50
1296	2011	1	1	2	1	1	2	1	1	5	0	0	2	1	0	1	0	1	1	38
1297	2011	1	1	1	1	1	2	1	2	3	0	1	2	1	0	0	0	1	0	38
1298	2011	1	1	1	1	1	2	1	2	2	0	1	1	0	0	0	0	1	0	37
1299	2011	1	1	1	1	1	2	1	1	3	1	1	1	1	1	0	1	1	0	48
1300	2011	1	1	1	1	2	2	1	3	4	0	0	1	1	1	1	1	1	0	51
1301	2011	1	0	1	1	1	2	1	3	4	0	0	1	1	1	1	1	1	0	36
1302	2011	1	0	2	1	0	1	1	3	2	0	0	2	0	0	0	0	0	0	53
1303	2011	1	1	1	1	1	2	1	2	3	0	1	2	1	0	0	0	1	0	39
1304	2011	1	1	2	2	2	2	1	1	3	0	0	2	1	0	0	1	1	0	38
1305	2011	1	0	1	0	2	1	1	3	2	0	1	1	0	0	0	0	0	0	46
1306	2011	1	0	1	1	2	0	1	2	3	0	1	2	1	1	1	1	0	0	47
1307	2011	1	1	2	1	1	2	1	0	4	0	0	2	1	1	0	0	0	1	33
1308	2011	0	1	1	3	2	2	0	1	3	0	0	0	0	0	0	0	0	0	52
1309	2011	0	0	1	3	2	2	1	2	4	0	0	2	1	1	1	0	0	0	49
1310	2011	0	0	2	1	2	1	1	2	2	0	1	2	1	1	0	0	0	0	55
1311	2011	1	1	1	1	0	2	1	2	5	1	0	2	1	1	1	0	0	0	47
1312	2011	1	1	1	1	1	2	1	2	5	0	0	1	1	1	1	1	1	0	51
1313	2011	1	1	2	2	2	1	1	1	3	0	0	2	1	1	0	1	1	1	55
1314	2011	1	0	2	1	1	2	1	2	2	0	1	2	1	0	0	0	0	0	55
1315	2011	1	0	2	1	1	1	1	2	3	0	1	2	1	0	0	1	0	0	49
1316	2011	1	0	1	0	0	3	1	1	3	0	0	2	1	1	0	0	0	0	33
1317	2011	1	1	2	0	1	2	1	2	2	0	0	2	1	0	0	0	1	1	55
1318	2011	1	0	2	0	0	3	1	1	4	1	0	2	1	1	0	1	0	0	48
1319	2011	1	1	1	1	0	3	1	1	4	0	1	1	1	1	1	0	0	0	55
1320	2011	1	1	1	1	1	0	1	2	4	0	0	1	1	1	1	1	1	0	55
1321	2011	1	0	2	1	0	2	1	1	4	1	1	2	1	0	0	0	1	0	39
1322	2011	1	0	2	1	2	2	1	3	4	0	0	2	1	1	0	0	1	1	55
1323	2011	1	0	1	1	0	3	1	3	5	0	1	2	1	1	1	1	1	0	52
1324	2011	0	1	1	1	1	2	1	0	3	0	0	2	1	1	0	0	1	0	54
1325	2011	0	0	1	1	0	2	1	2	4	0	0	2	1	1	1	0	0	0	55
1326	2011	1	1	1	1	0	2	1	3	3	0	1	2	1	0	1	1	0	0	53
1327	2011	1	0	2	1	0	0	1	3	2	0	0	2	0	0	0	0	0	1	53
1328	2011	1	1	1	1	1	2	0	2	2	1	1	2	1	0	0	1	0	0	53
1329	2011	1	0	2	1	0	3	1	1	4	0	1	2	1	1	1	0	0	0	55
1330	2011	1	1	2	2	1	0	1	1	4	0	0	2	0	0	1	1	0	1	55
1331	2011	1	0	2	1	2	1	1	3	2	0	1	1	1	0	0	0	0	1	55
1332	2011	1	1	1	2	0	1	1	3	5	1	1	2	1	1	0	0	1	0	44
1333	2011	1	1	1	1	1	3	1	1	2	0	0	2	0	0	0	0	0	0	52
1334	2011	0	1	2	1	2	0	1	2	2	0	0	2	1	0	0	0	0	0	48
1335	2011	0	1	1	1	2	2	1	2	3	0	0	2	1	0	0	0	0	0	38
1336	2011	1	0	2	1	2	0	1	2	3	0	1	2	1	0	0	0	0	0	40
1337	2011	0	0	2	2	2	1	1	1	4	0	0	2	1	0	0	1	0	1	49
1338	2011	0	0	2	1	2	0	1	1	2	0	1	2	1	0	0	0	0	0	51
1339	2011	0	0	2	1	1	2	1	1	2	0	1	2	0	0	0	0	0	0	55
1340	2011	0	0	2	2	0	3	1	1	2	1	1	1	1	1	0	0	0	0	53
1341	2011	1	1	1	1	2	2	0	3	3	1	0	2	1	1	0	1	0	0	49
1342	2011	1	0	1	1	0	2	1	2	2	0	1	1	1	0	0	1	0	0	50
1343	2011	0	0	2	1	1	0	1	1	3	0	0	2	1	0	0	0	0	1	49
1344	2011	0	1	2	2	2	0	1	2	3	0	0	2	0	0	0	0	0	0	50
1345	2011	0	1	2	1	1	0	1	1	3	0	0	1	1	1	1	1	1	1	38
1346	2011	0	1	1	1	1	2	1	2	2	0	1	0	1	1	0	0	0	0	53
1347	2011	1	1	1	1	2	3	1	3	4	0	0	2	1	1	1	0	0	0	55
1348	2011	1	1	1	1	1	2	1	1	4	0	0	2	1	0	0	0	0	0	51
1349	2011	1	0	1	0	1	0	1	1	4	1	1	2	0	0	0	0	0	0	25
1350	2011	0	1	2	2	2	0	1	1	4	0	0	2	1	0	1	1	1	1	55
1351	2011	0	0	2	1	2	0	1	1	3	0	1	2	1	1	0	0	0	1	49
1352	2011	0	1	1	1	1	1	1	1	2	0	0	2	1	0	0	0	1	0	22
1353	2011	1	1	1	1	1	2	1	3	3	0	0	2	1	1	0	0	1	0	39
1354	2011	0	1	2	2	1	0	1	2	5	0	0	2	1	0	0	0	1	1	25
1355	2011	1	1	2	0	1	2	1	1	4	0	1	2	1	0	0	1	1	0	35
1356	2011	1	1	1	1	1	0	1	3	3	0	1	2	1	1	1	0	1	0	43
1357	2011	1	0	2	1	1	2	1	2	2	0	1	0	1	0	0	0	1	0	45
1358	2011	0	0	2	1	2	0	1	1	4	0	0	2	1	1	0	0	0	0	55
1359	2011	1	1	1	1	2	2	1	2	1	0	0	2	0	0	0	0	0	0	51
1360	2011	1	0	1	0	0	2	1	1	1	0	0	2	0	0	0	0	0	0	42
1361	2011	1	1	1	1	0	2	1	2	3	0	0	2	1	0	1	1	0	0	52
1362	2011	1	1	2	2	2	1	1	1	4	0	0	2	0	0	0	0	1	0	45
1363	2011	0	0	1	1	2	2	1	1	2	0	1	1	0	0	0	0	0	0	53
1364	2011	0	0	2	2	2	0	1	3	2	0	1	1	1	0	0	0	0	0	55
1365	2011	0	1	1	0	1	2	1	1	4	0	0	2	1	0	0	1	1	0	55
1366	2011	0	0	1	0	2	2	1	2	2	0	1	2	0	0	0	0	0	0	45
1367	2011	1	1	1	1	0	2	1	1	4	0	0	2	0	0	0	1	0	0	55
1368	2011	1	0	2	2	1	1	1	2	1	0	1	2	0	0	0	0	0	0	39
1369	2011	1	0	1	1	0	3	1	2	2	0	1	2	1	1	1	0	0	0	55
1370	2011	1	1	2	2	1	1	1	2	4	0	0	2	1	1	0	0	1	1	55
1371	2011	1	0	2	1	1	0	1	1	4	0	0	2	1	1	1	1	0	0	49
1372	2011	1	0	1	2	0	2	1	2	3	0	1	2	1	1	0	0	0	0	51
1373	2011	1	1	0	0	1	2	1	1	2	1	0	2	0	0	0	1	1	0	55
1374	2011	1	0	2	1	1	0	1	1	4	0	0	2	0	0	0	1	0	0	51
1375	2011	1	0	2	2	0	3	1	1	4	1	1	2	0	0	0	0	0	0	25
1376	2011	1	1	2	2	2	2	1	3	3	0	0	2	1	0	1	1	0	0	55
1377	2011	1	1	2	2	2	1	1	1	3	0	0	2	0	0	0	0	0	0	53
1378	2011	1	0	2	1	2	1	1	0	3	0	1	2	1	1	0	1	1	0	55
1379	2011	1	1	2	1	1	0	1	3	3	0	0	2	1	1	0	0	1	0	45
1380	2011	1	1	1	1	2	1	1	1	3	0	0	2	0	0	1	1	1	0	55
1381	2011	1	1	1	1	1	1	1	2	2	1	1	2	0	0	0	0	0	0	50
1382	2011	1	0	2	1	1	2	1	2	2	0	1	2	0	0	0	1	0	0	52
1383	2011	1	0	2	1	2	0	1	1	2	0	1	1	0	0	0	0	0	0	52
1384	2011	1	0	2	0	2	2	1	2	5	0	1	2	1	1	1	1	1	1	41
1385	2011	1	0	2	3	1	3	1	2	2	1	1	2	0	0	1	1	0	0	39
1386	2011	1	1	2	2	1	2	1	0	5	1	0	2	1	1	0	0	0	0	31
1387	2011	1	0	2	1	1	2	1	3	3	0	1	2	1	1	1	0	0	1	38
1388	2011	1	0	2	1	2	2	1	1	4	0	0	2	1	1	1	1	1	1	47
1389	2011	1	0	1	0	2	2	1	2	2	0	1	1	1	0	0	0	1	0	43
1390	2011	1	1	2	1	1	2	1	2	4	0	1	2	1	1	1	1	1	1	45
1391	2011	1	0	2	1	2	2	1	1	4	0	1	2	1	1	0	0	0	1	46
1392	2011	1	0	1	1	2	2	1	2	4	0	1	2	1	1	0	1	0	0	51
1393	2011	1	0	2	1	2	1	1	1	4	0	0	1	0	0	0	1	0	0	43
1394	2011	1	1	1	3	1	2	1	2	2	0	1	1	0	0	1	1	0	0	42
1395	2011	1	1	2	1	2	2	1	2	5	0	0	2	1	1	0	0	1	1	50
1396	2011	1	1	2	2	1	2	1	1	3	0	0	2	0	0	0	1	0	1	55
1397	2011	1	0	2	1	2	2	1	2	2	0	1	2	0	0	0	0	0	0	42
1398	2011	1	1	2	0	0	3	0	2	3	0	0	2	1	0	0	1	0	1	43
1399	2011	1	0	1	1	0	2	1	2	3	0	1	0	0	0	1	0	0	0	47
1400	2011	1	1	1	1	2	2	1	2	4	0	0	2	1	1	1	0	1	0	47
1401	2011	1	1	1	0	2	2	1	0	5	1	0	2	1	1	1	1	1	0	42
1402	2011	1	1	1	1	1	2	1	1	2	0	0	0	1	1	0	0	0	0	50
1403	2011	1	0	1	1	0	2	1	2	2	0	1	1	0	0	0	0	0	0	45
1404	2011	1	1	2	2	2	2	1	1	5	0	0	2	1	1	1	1	0	0	38
1405	2011	1	0	2	1	2	0	1	3	3	0	0	2	1	1	0	1	1	1	55
1406	2011	1	1	0	0	1	3	1	1	3	0	0	0	0	0	0	0	0	0	55
1407	2011	1	1	2	2	2	2	1	2	3	0	1	2	0	0	0	0	0	1	49
1408	2011	0	1	2	1	1	0	1	3	2	0	1	2	1	0	0	0	0	0	55
1409	2011	0	0	2	2	2	2	1	1	3	0	1	2	0	0	0	0	0	0	55
1410	2011	0	0	1	1	0	2	1	2	2	0	1	1	1	0	0	0	1	0	55
1411	2011	0	0	2	1	2	0	1	3	2	0	1	2	0	0	0	0	0	0	55
1412	2011	0	1	2	2	2	1	1	1	2	0	0	2	0	0	0	0	0	0	52
1413	2011	1	1	1	0	1	2	1	3	2	0	1	1	1	1	0	0	0	0	44
1414	2011	1	0	2	1	1	1	1	2	2	0	0	1	0	0	1	1	0	0	44
1415	2011	1	1	2	1	1	1	1	1	3	0	0	2	0	0	0	0	0	0	41
1416	2011	1	1	2	2	2	0	1	3	4	0	0	2	1	0	0	0	1	0	32
1417	2011	0	0	1	0	0	2	1	1	3	0	0	0	0	0	1	1	0	0	25
1418	2011	0	1	2	0	2	0	1	0	5	0	0	2	1	1	1	0	1	1	45
1419	2011	0	0	0	0	1	2	1	2	2	1	1	0	0	0	1	1	0	0	51
1420	2011	1	1	2	1	0	2	1	3	5	0	0	2	1	1	0	1	1	0	53
1421	2011	1	1	2	2	0	1	1	1	3	0	1	0	0	0	0	0	1	1	55
1422	2011	1	0	1	1	1	2	1	2	3	0	1	1	1	1	0	0	0	0	55
1423	2011	1	0	2	1	1	2	1	2	4	0	0	2	1	0	1	1	0	1	48
1424	2011	1	0	2	1	2	0	1	3	3	0	0	2	0	0	1	1	1	1	55
1425	2011	1	1	0	1	1	2	1	0	3	0	0	0	1	1	1	0	1	0	55
1426	2011	1	0	2	1	2	0	1	2	4	0	1	2	0	0	0	0	0	0	55
1427	2011	0	1	2	2	1	0	1	1	4	0	0	2	0	0	0	0	1	1	55
1428	2011	0	1	2	1	2	2	1	3	4	0	0	2	1	0	0	1	0	0	55
1429	2011	0	1	2	2	1	1	1	0	2	0	0	2	0	0	0	0	0	0	52
1430	2011	0	1	2	1	0	2	1	1	2	0	1	2	0	0	0	0	0	0	51
1431	2011	1	1	2	1	2	1	1	1	3	0	0	2	0	0	1	1	0	0	52
1432	2011	1	1	2	1	2	1	1	1	2	0	0	2	1	0	1	1	0	0	55
1433	2011	1	1	1	2	2	2	1	1	4	1	1	2	1	1	0	1	1	0	50
1434	2011	1	1	1	0	1	2	0	1	2	1	1	1	0	0	0	0	0	0	54
1435	2011	1	1	1	3	1	2	1	1	3	0	1	0	0	0	0	0	1	0	55
1436	2011	1	0	2	1	2	0	1	2	2	0	0	1	0	0	1	0	0	0	34
1437	2011	1	0	2	0	0	3	1	1	3	0	0	2	1	1	0	0	0	0	55
1438	2011	1	0	2	1	2	0	1	2	4	0	0	2	1	1	1	1	1	1	55
1439	2011	1	0	2	1	1	1	1	3	4	0	0	2	1	1	1	1	1	1	55
1440	2011	0	0	2	1	1	0	1	1	2	0	1	1	0	0	0	0	1	0	55
1441	2011	0	1	1	3	1	2	1	2	3	0	0	1	1	1	0	0	0	0	55
1442	2011	0	1	2	1	2	2	1	1	2	0	1	2	0	0	0	0	1	1	53
1443	2011	0	1	2	3	1	0	1	2	3	0	1	2	0	0	0	0	0	0	53
1444	2011	0	0	1	0	2	2	1	2	2	0	1	2	0	0	0	0	1	0	45
1445	2011	0	1	0	0	2	2	1	2	2	1	0	1	0	0	0	1	0	0	55
1446	2011	1	1	2	2	1	0	1	2	2	0	0	1	0	0	0	0	0	0	55
1447	2011	1	1	1	0	1	2	1	3	3	0	0	2	0	0	0	1	1	0	43
1448	2011	1	0	1	1	2	0	1	1	3	0	1	2	1	1	1	1	1	0	53
1449	2011	1	0	2	1	2	0	1	2	4	0	1	2	0	0	0	0	0	1	55
1450	2011	1	1	2	1	1	1	1	3	4	0	0	2	0	0	0	1	1	1	54
1451	2011	1	0	2	1	2	0	1	2	3	0	1	2	0	0	0	0	0	1	55
1452	2011	1	0	1	1	0	3	1	2	2	0	1	1	1	1	0	0	0	0	43
1453	2011	1	1	2	1	1	2	1	2	5	0	0	2	1	1	1	1	0	1	46
1454	2011	1	0	2	1	0	2	1	2	4	0	0	2	0	0	0	1	0	1	55
1455	2011	1	1	2	2	1	0	1	3	5	0	0	2	1	0	0	1	1	1	55
1456	2011	1	0	2	1	1	2	1	2	2	0	0	2	1	1	0	1	0	1	55
1457	2011	1	0	2	1	2	1	1	2	3	0	0	2	1	1	0	0	1	1	55
1458	2011	1	1	2	1	1	0	1	3	2	0	0	2	0	0	0	0	0	0	51
1459	2011	1	1	2	1	2	0	1	3	3	0	0	2	1	1	0	0	0	0	55
1460	2011	1	0	2	2	1	0	1	2	2	1	1	1	0	0	0	0	0	0	42
1461	2011	1	1	1	1	0	3	1	2	2	0	0	1	0	0	0	1	0	0	52
1462	2011	1	0	2	1	0	3	1	3	3	0	0	2	1	1	0	0	0	0	52
1463	2011	1	0	2	1	1	1	1	2	4	0	1	2	1	0	0	0	0	0	54
1464	2011	1	0	0	1	1	2	1	1	2	1	1	1	0	0	0	0	0	0	54
1465	2011	1	0	1	3	0	3	1	2	2	0	1	1	1	0	0	0	0	0	55
1466	2011	1	0	1	1	1	0	1	3	1	0	0	1	1	1	0	1	0	0	55
1467	2011	1	1	2	2	2	0	1	2	3	0	0	2	0	0	0	0	1	0	52
1468	2017	1	1	2	2	2	0	1	2	4	0	0	2	1	0	1	0	0	0	50
1469	2017	1	1	1	2	2	0	1	2	3	1	0	2	0	0	0	0	1	1	43
1470	2017	1	1	1	1	2	0	1	2	5	1	0	2	0	0	0	0	1	1	37
1471	2017	0	1	2	1	2	0	1	2	5	0	0	2	1	1	0	1	1	1	40
1472	2017	1	1	1	0	1	2	1	3	3	0	1	2	0	0	0	0	0	1	54
1473	2017	1	1	1	3	2	2	1	3	4	0	1	2	1	0	1	1	0	0	40
1474	2017	1	1	2	0	2	2	1	1	3	1	0	2	1	1	0	1	1	0	41
1475	2017	1	1	2	2	1	3	1	1	2	0	1	2	0	0	0	0	0	0	51
1476	2017	1	1	2	1	2	0	1	3	4	0	0	2	0	0	0	0	0	1	40
1477	2017	1	1	1	1	1	3	1	1	5	1	1	2	0	1	0	0	1	0	38
1478	2017	1	1	1	1	1	2	1	1	2	1	1	2	0	0	0	0	0	0	43
1479	2017	1	0	1	1	1	2	1	2	1	0	1	0	0	0	0	0	0	0	51
1480	2017	1	0	2	3	2	1	1	2	2	0	1	2	0	0	0	0	0	0	50
1481	2017	1	1	1	3	2	2	1	1	3	0	1	2	0	0	0	1	1	0	52
1482	2017	1	0	2	2	1	1	1	3	3	0	1	1	1	0	1	0	1	1	31
1483	2017	1	1	2	2	2	1	1	2	4	0	1	2	0	0	1	0	0	1	50
1484	2017	1	1	1	1	0	3	1	1	3	0	1	2	1	0	0	1	0	0	52
1485	2017	1	0	2	2	2	2	1	2	5	0	1	2	1	1	0	0	1	1	22
1486	2017	1	1	2	1	1	1	1	1	1	0	1	1	0	0	0	0	0	1	51
1487	2017	0	1	1	0	0	3	1	1	3	0	1	0	1	0	0	0	0	0	47
1488	2017	0	1	2	2	2	1	1	3	3	0	1	2	1	0	0	1	1	1	51
1489	2017	0	0	0	1	1	0	1	2	3	1	1	2	0	0	1	0	1	0	53
1490	2017	0	1	2	1	2	0	1	3	3	0	0	2	0	1	0	1	1	1	53
1491	2017	1	1	2	1	2	0	1	1	2	0	0	2	0	0	0	0	0	0	54
1492	2017	1	1	1	1	1	2	1	2	3	0	0	2	1	0	1	1	1	1	53
1493	2017	1	1	1	0	2	1	1	2	2	0	1	2	0	0	0	0	1	0	55
1494	2017	1	0	2	1	1	1	1	2	2	0	1	1	1	0	0	1	0	0	55
1495	2017	1	0	1	1	0	3	1	3	4	0	0	2	0	1	1	1	1	0	55
1496	2017	1	1	1	1	1	3	1	3	3	0	0	2	1	0	0	0	1	0	55
1497	2017	1	1	2	2	2	0	1	2	3	0	1	2	1	0	0	0	1	1	51
1498	2017	1	1	2	2	2	0	1	3	3	0	0	2	0	0	0	1	0	1	42
1499	2017	1	1	1	1	1	3	1	1	2	1	1	0	0	0	0	0	0	0	55
1500	2017	1	1	1	1	1	2	1	2	2	0	1	2	1	0	0	0	1	0	55
1501	2017	1	1	2	1	2	2	1	2	3	0	0	1	1	0	0	1	1	1	41
1502	2017	1	0	1	1	1	1	1	2	4	0	1	2	1	0	1	1	0	0	55
1503	2017	1	1	1	1	1	2	1	1	2	0	1	0	0	0	1	0	0	0	55
1504	2017	0	1	2	2	2	0	1	2	2	0	0	2	1	1	0	0	0	1	55
1505	2017	0	1	1	0	2	2	1	3	2	0	0	2	0	0	0	1	0	0	52
1506	2017	0	0	2	1	2	1	1	2	3	0	1	2	0	0	0	0	0	1	52
1507	2017	0	0	1	1	2	2	1	2	2	0	1	2	0	0	0	1	0	0	53
1508	2017	0	1	2	2	2	0	1	1	3	0	0	2	1	0	0	1	1	1	47
1509	2017	1	1	1	1	0	2	1	1	3	0	1	2	1	0	0	1	0	0	55
1510	2017	1	1	2	2	2	0	1	1	5	0	0	2	0	0	0	0	1	1	52
1511	2017	1	1	2	2	1	1	1	2	4	0	0	2	1	0	0	1	1	1	53
1512	2017	1	1	2	2	2	2	1	3	3	0	1	2	0	1	0	0	1	0	54
1513	2017	1	1	2	3	1	2	1	2	2	1	1	0	0	0	0	0	1	0	39
1514	2017	1	1	2	1	2	2	1	0	4	1	1	2	0	1	0	0	1	1	49
1515	2017	1	0	2	1	1	2	1	2	2	0	1	2	1	0	0	0	0	1	50
1516	2017	1	0	2	1	2	0	1	3	5	0	1	2	0	0	0	1	1	1	48
1517	2017	1	0	2	1	2	0	1	3	3	0	1	2	1	0	1	0	1	0	55
1518	2017	1	1	1	1	2	2	1	3	3	0	0	2	1	1	0	0	0	1	49
1519	2017	1	1	1	1	0	2	1	1	2	0	0	1	0	1	0	1	0	0	53
1520	2017	1	1	1	1	2	2	1	3	3	1	0	2	1	0	1	0	1	1	51
1521	2017	1	0	2	2	1	0	1	2	5	0	1	2	1	0	0	1	1	1	47
1522	2017	1	1	2	2	2	0	1	1	4	0	0	2	1	0	0	1	1	1	49
1523	2017	0	0	2	1	2	0	1	1	4	0	0	2	1	1	0	1	1	1	49
1524	2017	0	1	2	2	2	0	1	2	2	0	0	2	1	0	0	1	0	1	28
1525	2017	0	0	2	1	2	1	1	3	5	0	0	2	0	1	0	0	1	1	49
1526	2017	0	0	2	2	2	0	1	3	5	0	0	2	0	0	1	1	1	1	46
1527	2017	0	1	2	1	2	0	1	1	4	0	0	2	1	0	1	0	1	1	51
1528	2017	1	1	2	1	1	0	1	2	3	0	1	2	0	0	0	0	0	0	44
1529	2017	1	1	1	1	1	1	1	1	2	0	0	1	0	0	0	0	0	0	42
1530	2017	1	1	2	1	2	1	1	3	3	1	1	2	0	1	1	1	0	1	44
1531	2017	1	0	1	3	0	3	1	1	2	1	1	1	0	0	0	0	1	1	19
1532	2017	1	0	2	1	2	0	1	1	4	1	1	2	1	1	1	0	1	1	46
1533	2017	1	0	1	1	1	3	1	2	3	0	1	2	1	1	0	1	1	1	53
1534	2017	1	0	1	3	2	2	1	2	3	0	1	2	1	1	1	1	1	0	48
1535	2017	1	1	2	2	2	0	1	3	4	0	1	2	1	1	1	1	1	1	54
1536	2017	0	1	2	2	2	2	1	1	3	0	0	2	1	0	0	0	0	0	53
1537	2017	0	1	2	2	2	0	1	1	3	0	0	2	1	0	0	0	0	1	52
1538	2017	0	0	2	1	2	0	1	0	5	0	1	2	0	0	1	1	1	1	52
1539	2017	0	1	2	2	1	0	1	1	2	0	0	2	1	0	0	0	0	1	55
1540	2017	1	1	1	1	1	2	1	2	2	1	1	1	0	0	0	0	1	1	48
1541	2017	1	1	2	1	2	0	1	3	5	0	0	2	0	1	1	1	0	1	54
1542	2017	1	1	2	2	2	0	1	3	3	0	0	2	0	0	0	0	0	1	54
1543	2017	1	0	1	3	2	2	1	1	4	1	0	1	0	0	1	1	1	1	53
1544	2017	1	0	2	1	1	2	1	1	5	0	0	2	1	0	0	0	0	1	55
1545	2017	1	1	0	0	0	3	1	2	3	1	1	1	0	1	1	1	1	0	51
1546	2017	1	1	1	2	2	1	1	1	2	1	1	2	0	0	0	1	0	0	52
1547	2017	1	1	1	0	1	2	1	1	2	1	1	2	1	0	0	0	1	1	53
1548	2017	1	1	2	2	2	0	1	3	5	0	0	2	1	1	0	1	1	1	55
1549	2017	1	1	2	0	1	2	1	3	2	0	1	1	1	0	0	0	0	0	51
1550	2017	1	1	2	2	2	0	1	2	4	0	1	2	1	0	0	1	0	1	46
1551	2017	0	0	1	0	2	0	1	1	3	0	0	2	0	1	1	0	0	0	53
1552	2017	0	0	2	3	1	0	1	3	4	0	1	2	1	0	0	1	1	1	50
1553	2017	1	0	2	1	2	0	1	1	3	0	0	2	0	0	0	1	0	1	54
1554	2017	1	1	0	0	1	2	0	1	2	0	1	2	0	0	0	0	0	0	31
1555	2017	1	0	0	1	0	3	1	2	1	0	1	1	0	0	0	1	0	0	46
1556	2017	1	1	1	1	0	3	1	1	2	0	1	2	0	0	0	0	0	0	54
1557	2017	1	0	1	1	0	3	1	3	3	0	1	2	1	1	0	0	0	0	55
1558	2017	1	1	1	0	2	2	1	1	2	0	1	1	1	1	0	0	0	0	42
1559	2017	1	0	2	1	0	3	1	2	2	0	1	2	1	0	0	0	0	0	49
1560	2017	1	0	1	0	1	2	1	3	4	1	1	2	1	1	0	1	0	1	39
1561	2017	1	0	1	1	1	1	1	3	2	0	1	2	1	0	1	1	1	0	41
1562	2017	1	1	2	1	1	0	1	1	3	0	0	2	1	0	0	0	1	1	44
1563	2017	1	1	1	1	1	2	1	2	2	0	1	1	0	0	0	0	0	0	53
1564	2017	1	1	2	1	1	0	1	1	3	0	0	2	1	0	0	0	1	0	53
1565	2017	1	1	2	1	1	1	1	2	2	0	0	2	1	0	0	0	0	1	53
1566	2017	1	1	2	2	2	0	1	2	3	0	0	2	0	0	0	0	1	1	42
1567	2017	1	0	2	1	0	0	1	2	3	0	0	2	0	0	0	0	0	1	55
1568	2017	1	0	2	2	1	1	1	3	3	1	0	2	1	0	1	1	1	1	55
1569	2017	1	0	2	2	2	1	1	3	2	1	1	2	1	0	0	1	1	0	49
1570	2017	1	0	2	2	1	1	1	1	3	0	0	2	1	1	0	1	1	1	44
1571	2017	1	0	2	1	1	0	1	3	1	0	1	2	1	0	1	1	0	1	55
1572	2017	0	0	2	1	2	1	1	1	3	0	1	2	0	1	0	0	0	0	44
1573	2017	0	1	1	3	2	0	1	1	4	1	0	1	1	1	1	1	1	0	46
1574	2017	0	0	1	2	2	0	1	2	2	1	0	1	1	0	1	0	0	0	44
1575	2017	0	1	2	0	2	0	1	3	4	0	0	2	1	1	1	1	1	1	42
1576	2017	0	0	0	0	2	1	1	1	2	0	0	1	0	1	1	1	1	0	44
1577	2017	1	1	1	1	1	2	1	1	3	1	0	0	0	1	0	0	0	0	43
1578	2017	1	1	2	1	2	2	1	3	3	0	0	2	1	0	0	1	1	0	35
1579	2017	0	0	2	0	1	2	1	2	2	0	1	2	1	0	0	0	0	0	55
1580	2017	0	1	1	2	2	2	1	1	3	0	0	2	1	0	0	1	0	0	37
1581	2017	1	1	1	1	2	2	1	1	2	0	0	0	1	0	1	1	0	0	55
1582	2017	1	1	1	1	0	3	1	1	3	0	1	2	0	1	0	0	0	0	55
1583	2017	1	0	1	1	2	2	1	2	3	0	1	1	0	1	1	1	0	1	55
1584	2017	0	1	2	2	2	1	1	1	3	0	1	2	1	0	0	1	0	1	50
1585	2017	1	0	2	1	0	3	1	2	4	0	0	2	0	0	1	1	0	1	44
1586	2017	1	0	2	3	0	3	1	2	3	0	0	2	0	1	0	1	0	0	24
1587	2017	1	1	2	2	1	3	1	1	3	0	1	2	1	0	0	1	0	0	48
1588	2017	1	1	2	2	1	2	1	3	2	0	1	2	0	0	0	0	0	1	46
1589	2017	1	0	2	0	2	1	1	3	3	0	1	2	0	1	1	1	1	1	48
1590	2017	1	1	2	1	2	3	1	1	3	0	0	2	0	0	0	0	0	0	46
1591	2017	1	0	2	1	1	2	1	1	4	0	0	2	0	0	0	1	1	0	44
1592	2017	1	0	1	0	2	2	1	3	3	1	0	2	0	0	0	0	1	0	13
1593	2017	1	0	2	1	1	3	1	2	3	0	1	2	1	1	0	0	0	1	51
1594	2017	1	1	2	1	2	2	1	2	5	1	1	2	1	0	0	0	0	1	43
1595	2017	1	1	2	2	2	0	1	2	3	0	1	2	0	0	1	1	0	1	48
1596	2017	1	0	2	1	1	2	1	3	2	0	1	2	1	0	0	0	0	1	55
1597	2017	1	1	2	1	1	2	1	1	1	1	1	1	0	0	0	0	0	0	55
1598	2017	1	0	2	1	2	1	1	2	2	0	0	0	1	0	0	1	0	0	55
1599	2017	1	1	2	2	0	2	1	2	4	0	1	2	0	0	0	0	0	1	55
1600	2017	1	1	1	1	2	2	1	1	3	1	0	2	1	1	0	0	0	0	50
1601	2017	1	0	1	1	2	2	1	2	2	1	1	2	1	0	0	0	0	0	51
1602	2017	1	0	1	1	1	2	1	2	4	0	1	1	1	1	0	0	0	1	46
1603	2017	1	1	1	3	0	3	1	1	2	0	1	2	1	0	0	0	0	0	40
1604	2017	1	1	2	1	2	2	1	3	3	0	0	2	1	1	0	0	1	1	50
1605	2017	1	0	2	1	1	2	1	2	5	0	1	2	1	1	0	1	0	0	55
1606	2017	1	1	1	3	2	2	1	1	2	1	1	0	1	1	0	0	0	0	55
1607	2017	1	1	0	0	1	2	1	1	2	1	1	1	0	0	0	1	0	0	49
1608	2017	1	0	1	1	0	3	1	1	2	0	1	1	0	1	0	1	0	0	54
1609	2017	1	1	2	1	1	1	1	1	3	0	0	2	1	1	1	1	1	1	46
1610	2017	1	1	2	2	2	2	1	2	3	0	0	1	0	0	0	0	0	0	54
1611	2017	1	0	1	1	2	3	1	2	2	0	1	1	0	0	0	0	0	0	55
1612	2017	0	1	2	3	1	2	1	1	5	0	0	1	0	0	0	0	0	1	50
1613	2017	0	0	2	1	1	2	1	2	2	0	1	2	0	1	0	0	0	0	55
1614	2017	0	0	1	1	2	2	1	3	4	0	1	2	1	1	0	1	0	0	55
1615	2017	0	1	1	1	1	2	1	2	3	0	1	0	1	1	0	1	0	0	55
1616	2017	0	0	2	1	2	2	1	2	1	0	1	2	0	1	0	1	0	0	55
1617	2017	0	0	2	1	2	2	1	2	2	0	1	1	1	0	0	0	0	0	55
1618	2017	0	1	2	2	1	1	1	2	4	0	0	2	0	0	0	1	0	0	55
1619	2017	0	1	2	1	2	1	1	2	3	0	0	2	0	0	0	0	0	1	55
1620	2017	0	0	1	1	2	2	1	1	2	0	0	1	0	1	0	0	0	0	55
1621	2017	0	0	1	1	2	2	1	1	1	1	1	1	1	1	0	1	1	0	55
1622	2017	0	0	2	1	2	2	1	2	3	0	0	2	1	0	0	1	0	0	52
1623	2017	1	1	1	2	2	2	1	2	2	0	1	2	0	0	0	1	0	0	53
1624	2017	1	1	1	0	1	2	1	3	3	1	0	2	1	0	0	0	0	0	45
1625	2017	1	0	2	1	2	1	1	2	3	0	1	0	0	0	0	0	0	0	55
1626	2017	1	1	2	1	1	3	1	3	3	0	1	2	0	0	0	0	0	1	48
1627	2017	1	1	0	0	2	2	1	1	3	1	1	2	0	0	0	1	0	1	34
1628	2017	1	1	2	2	2	1	1	1	2	0	1	0	0	0	0	0	0	0	53
1629	2017	1	0	2	1	1	1	1	1	3	0	1	2	1	0	1	0	0	1	55
1630	2017	1	1	2	1	2	1	1	1	3	0	0	2	1	0	0	0	0	1	34
1631	2017	1	0	2	1	1	1	1	3	5	0	0	1	1	0	0	1	1	1	48
1632	2017	1	1	2	2	0	3	1	1	4	0	1	2	1	0	0	1	1	0	53
1633	2017	1	1	0	1	0	3	1	1	2	0	1	1	0	0	0	1	0	0	55
1634	2017	1	1	2	0	1	2	0	1	4	0	1	2	0	0	0	0	1	1	34
1635	2017	1	1	2	3	0	3	1	2	3	0	1	2	1	1	0	0	0	1	55
1636	2017	1	1	2	1	1	3	1	3	5	0	0	2	0	0	0	1	0	1	45
1637	2017	1	1	1	1	0	3	1	1	2	0	1	1	0	1	0	0	0	0	55
1638	2017	1	1	1	0	2	2	1	1	2	1	1	0	0	0	0	0	0	0	33
1639	2017	1	1	1	3	1	1	1	1	3	0	1	0	0	0	0	0	0	0	50
1640	2017	1	0	2	1	2	1	1	2	3	0	1	2	1	0	0	1	1	0	44
1641	2017	1	0	2	1	2	0	1	1	5	0	1	2	1	1	1	1	1	1	49
1642	2017	1	1	2	2	1	1	1	2	4	0	0	2	0	0	0	1	1	1	26
1643	2017	1	0	1	1	1	2	1	1	2	0	1	1	0	0	1	0	1	0	51
1644	2017	1	1	1	1	1	1	1	2	5	0	1	1	1	1	1	1	1	1	55
1645	2017	1	1	1	1	2	2	1	1	5	1	1	2	1	0	0	0	0	0	39
1646	2017	1	1	2	2	1	1	1	2	3	0	0	2	0	0	0	1	1	1	29
1647	2017	1	1	2	1	2	2	1	1	2	0	1	2	0	0	0	0	0	0	55
1648	2017	1	1	1	1	2	1	1	1	4	0	0	2	1	0	0	0	1	1	50
1649	2017	1	1	1	1	2	1	1	3	3	0	0	2	0	0	0	1	0	0	55
1650	2017	1	1	2	0	1	2	1	0	2	0	1	2	0	0	0	0	0	0	51
1651	2017	1	0	2	1	2	1	1	3	2	0	1	1	0	0	0	0	0	0	55
1652	2017	1	1	1	1	2	3	1	2	2	1	1	2	0	1	0	0	0	0	46
1653	2017	1	1	1	0	2	2	1	1	2	1	1	2	1	0	0	0	0	0	54
1654	2017	1	0	2	1	1	3	1	2	3	0	1	2	0	0	0	0	0	0	55
1655	2017	1	1	2	3	0	3	1	1	3	0	0	2	1	0	0	1	0	0	32
1656	2017	1	1	1	1	1	2	1	1	2	0	1	1	1	0	0	0	0	0	55
1657	2017	1	1	2	2	2	1	1	2	3	0	0	2	0	0	0	1	1	0	54
1658	2017	0	1	2	1	2	1	1	1	2	0	0	2	0	0	0	0	0	1	55
1659	2017	0	0	2	2	1	1	1	1	1	0	1	1	0	0	0	0	0	0	55
1660	2017	0	1	1	0	1	3	0	1	2	0	1	2	0	1	0	0	0	0	51
1661	2017	0	1	2	3	2	1	1	3	3	0	0	2	0	0	0	1	1	0	50
1662	2017	0	1	1	1	2	1	1	3	4	0	1	2	1	0	0	0	0	0	54
1663	2017	0	0	1	1	1	1	1	3	4	1	0	2	0	0	0	1	1	1	55
1664	2017	0	1	2	2	1	0	1	1	4	0	0	2	1	1	1	1	1	1	55
1665	2017	0	0	2	0	2	1	1	2	2	0	0	2	1	0	0	0	0	1	55
1666	2017	1	0	1	0	1	2	1	3	3	0	1	2	1	1	1	1	0	0	55
1667	2017	1	0	1	1	1	1	1	3	3	0	1	2	1	0	0	0	0	0	50
1668	2017	1	0	2	0	0	3	1	3	2	0	1	1	1	1	1	0	0	0	55
1669	2017	1	0	1	1	1	2	1	1	2	0	1	0	0	1	0	0	0	0	44
1670	2017	1	0	2	3	1	2	1	3	3	1	1	2	1	0	0	0	0	1	42
1671	2017	1	1	2	2	1	1	1	2	3	0	0	2	1	0	0	0	0	1	38
1672	2017	1	0	2	1	1	2	1	2	2	0	0	1	0	0	0	0	0	0	55
1673	2017	1	0	2	1	0	2	1	3	2	0	1	2	0	0	0	0	0	0	46
1674	2017	1	1	1	1	2	1	1	2	3	0	0	2	1	0	0	0	0	0	55
1675	2017	1	0	2	1	1	1	1	2	4	0	0	2	0	0	1	0	1	0	55
1676	2017	1	0	2	1	2	1	1	3	3	0	1	2	1	0	0	0	0	1	55
1677	2017	1	1	2	1	0	2	1	1	2	0	1	2	0	0	0	1	0	0	55
1678	2017	1	0	1	1	1	2	1	2	3	0	1	0	1	1	1	1	1	1	55
1679	2017	1	0	2	2	0	2	0	2	3	0	1	2	1	0	0	1	0	0	43
1680	2017	1	1	2	1	0	1	1	1	2	1	1	2	0	0	0	0	0	1	47
1681	2017	1	0	1	1	0	2	1	3	3	1	0	2	1	1	0	1	1	0	55
1682	2017	1	1	2	1	2	0	1	2	4	0	0	2	1	1	1	1	1	1	55
1683	2017	1	1	1	1	2	2	1	2	2	0	0	0	0	0	1	1	0	0	55
1684	2017	1	1	2	2	1	2	0	3	4	0	0	2	1	1	1	1	1	1	40
1685	2017	1	1	2	2	1	1	1	1	2	0	1	2	0	0	0	0	0	0	50
1686	2017	1	1	1	3	0	2	1	1	2	0	0	2	0	0	0	0	0	0	34
1687	2017	1	0	2	1	1	2	1	2	3	1	1	2	0	0	0	0	0	0	55
1688	2017	1	0	1	1	1	2	1	2	2	0	1	1	0	0	0	0	0	0	49
1689	2017	0	1	2	1	2	1	1	2	3	0	0	2	1	0	0	0	0	0	52
1690	2017	0	1	0	3	2	2	1	1	5	1	0	2	1	1	1	1	1	0	44
1691	2017	0	0	2	1	2	1	1	3	3	0	0	2	0	0	0	0	0	1	55
1692	2017	0	1	1	1	2	2	1	1	2	1	1	2	0	1	0	0	1	0	55
1693	2017	0	0	1	1	0	2	1	2	2	0	0	1	0	0	0	0	0	0	55
1694	2017	0	1	1	3	2	2	1	1	2	1	0	2	0	0	0	0	0	0	55
1695	2017	0	1	2	1	1	3	1	2	2	0	1	0	0	0	0	0	0	0	55
1696	2017	0	0	2	1	0	3	0	1	3	0	1	1	0	1	1	1	1	0	55
1697	2017	1	0	2	1	1	2	1	2	4	0	0	2	1	0	0	1	1	1	51
1698	2017	1	0	2	1	0	3	1	2	2	0	0	2	1	0	0	0	0	0	50
1699	2017	1	0	2	1	1	2	1	1	2	0	1	1	0	0	0	0	0	0	42
1700	2017	1	1	1	1	1	3	1	2	2	0	1	0	1	0	0	0	0	0	55
1701	2017	1	1	2	2	2	1	1	2	4	0	0	2	0	0	1	1	0	1	52
1702	2017	1	1	2	1	1	1	1	2	3	0	0	2	1	0	1	0	0	0	55
1703	2017	1	1	1	3	1	2	0	1	2	0	1	1	0	0	0	0	0	0	52
1704	2017	1	1	1	1	2	0	1	0	5	0	0	0	0	1	0	1	0	1	51
1705	2017	1	1	1	1	2	1	1	3	2	0	0	1	0	0	0	1	1	0	52
1706	2017	1	0	1	1	2	2	0	3	3	1	1	0	0	0	0	0	0	0	51
1707	2017	1	1	0	1	0	3	1	3	2	0	0	0	0	1	0	0	0	0	52
1708	2017	1	1	1	3	2	2	1	2	4	0	0	2	1	1	1	0	1	1	51
1709	2017	1	0	1	1	1	1	1	1	3	0	0	1	0	0	0	0	1	0	55
1710	2017	1	1	1	3	2	2	1	2	3	0	0	2	1	0	0	0	1	1	55
1711	2017	1	0	2	2	1	2	1	2	5	1	0	2	1	1	1	1	1	1	55
1712	2017	1	0	2	1	0	3	1	2	3	0	1	2	0	0	0	0	0	1	51
1713	2017	1	1	2	2	2	1	1	1	3	0	0	2	1	0	0	0	0	1	48
1714	2017	1	1	1	3	2	2	1	1	4	0	0	2	1	1	0	1	1	1	22
1715	2017	1	1	2	1	2	1	1	3	5	0	0	2	1	1	1	1	1	1	55
1716	2017	1	0	2	1	0	2	1	3	5	0	0	2	1	0	0	1	0	1	55
1717	2017	1	0	1	1	2	2	0	2	2	0	0	1	0	0	0	0	0	0	55
1718	2017	1	1	1	1	2	2	1	2	3	0	0	2	1	1	1	0	1	0	55
1719	2017	1	1	1	3	2	2	1	1	5	1	0	2	1	1	1	1	1	1	22
1720	2017	1	1	1	3	2	1	1	1	3	0	0	2	0	0	0	0	0	0	44
1721	2017	1	0	2	1	0	2	1	1	3	0	1	2	1	1	0	0	0	0	53
1722	2017	0	1	1	1	1	3	1	2	4	0	0	2	1	0	0	1	1	1	49
1723	2017	0	0	2	1	2	2	1	3	3	0	1	2	0	0	0	0	1	1	55
1724	2017	0	1	1	3	2	2	1	3	4	0	1	2	1	1	0	1	1	1	51
1725	2017	0	1	2	0	1	1	1	2	3	1	0	2	1	0	0	1	0	1	44
1726	2017	1	0	2	1	1	2	1	1	3	0	1	0	0	0	1	0	0	0	55
1727	2017	1	0	2	1	0	3	1	1	3	0	1	2	1	0	0	0	0	1	51
1728	2017	1	0	2	1	2	2	1	2	2	0	1	1	0	0	0	0	0	0	52
1729	2017	1	1	2	1	2	1	1	2	3	0	0	2	1	0	0	1	0	1	50
1730	2017	1	0	2	3	1	2	1	2	4	0	1	2	0	0	1	0	0	0	51
1731	2017	1	1	2	1	0	2	1	1	3	0	1	1	0	0	0	0	0	0	55
1732	2017	1	1	1	1	1	2	1	2	5	0	1	0	0	0	1	1	0	0	54
1733	2017	1	0	1	1	2	1	1	2	3	1	1	2	0	0	1	0	0	0	49
1734	2017	1	0	2	1	1	1	1	1	5	0	1	1	0	0	1	1	0	0	55
1735	2017	1	1	2	2	1	1	1	1	2	0	0	2	0	0	0	1	0	0	52
1736	2017	1	1	1	3	2	2	1	1	4	1	1	2	1	1	1	0	1	0	49
1737	2017	1	1	2	2	2	1	1	1	4	0	1	2	0	0	0	0	0	1	48
1738	2017	1	1	2	2	2	1	1	1	3	0	0	2	0	0	0	1	1	1	55
1739	2017	1	1	2	2	1	1	1	2	4	0	0	2	0	0	1	1	1	1	50
1740	2017	1	0	1	1	2	2	0	2	4	0	0	2	0	0	0	1	1	0	53
1741	2017	1	1	2	2	1	1	1	1	4	0	0	2	0	0	0	1	1	1	50
1742	2017	1	1	2	2	2	1	1	1	2	0	1	1	0	0	0	1	0	1	50
1743	2017	1	0	1	1	1	2	1	1	4	1	1	0	0	0	0	0	1	0	51
1744	2017	1	1	1	3	2	2	1	1	4	0	0	0	0	0	1	0	1	0	42
1745	2017	1	1	2	1	1	1	1	2	2	0	0	2	0	0	0	1	0	1	50
1746	2017	1	1	2	1	2	1	1	1	3	0	1	2	0	0	0	1	0	0	50
1747	2017	1	0	2	1	2	1	1	3	4	0	1	1	0	0	0	0	0	0	55
1748	2017	1	0	2	1	1	1	1	3	3	0	1	2	1	0	0	0	0	1	53
1749	2017	0	0	2	1	2	1	1	2	3	0	1	1	0	0	0	0	0	0	55
1750	2017	0	1	1	1	2	1	1	1	3	0	1	0	1	1	0	0	1	0	52
1751	2017	0	1	2	2	1	1	1	2	2	0	0	2	1	0	0	0	1	0	50
1752	2017	0	0	2	1	2	1	1	1	3	0	1	2	1	0	0	0	0	0	50
1753	2017	0	1	2	1	1	1	1	1	4	0	1	2	0	0	0	0	0	1	52
1754	2017	0	0	2	1	2	1	1	1	4	0	1	2	0	1	0	1	1	0	49
1755	2017	0	0	2	0	2	1	1	2	5	0	1	2	0	0	0	1	0	1	46
1756	2017	1	0	2	1	0	3	1	3	5	0	1	2	1	1	1	0	1	1	33
1757	2017	1	0	2	1	1	1	1	2	2	0	1	2	0	0	0	0	0	0	44
1758	2017	1	0	2	1	0	3	1	1	5	0	1	2	1	1	1	1	1	1	39
1759	2017	1	1	1	1	1	3	1	2	3	0	0	2	1	1	1	0	0	1	51
1760	2017	1	0	2	1	1	1	1	1	2	0	1	2	1	1	0	0	0	0	55
1761	2017	1	1	1	3	0	3	1	2	1	1	1	1	1	0	0	0	0	0	52
1762	2017	1	1	2	0	2	1	1	3	2	0	1	1	0	0	0	0	0	0	43
1763	2017	1	0	1	1	0	2	1	1	4	0	0	2	1	1	1	1	1	0	48
1764	2017	1	1	2	1	1	2	1	2	3	0	1	2	0	0	0	0	1	1	45
1765	2017	1	1	2	1	2	1	1	1	4	0	0	1	1	1	1	1	1	1	51
1766	2017	1	1	2	1	1	1	1	2	5	0	0	2	1	0	1	1	0	0	43
1767	2017	0	0	2	1	2	2	1	2	4	0	1	2	1	1	1	1	1	1	50
1768	2017	1	0	2	1	1	0	1	2	2	0	1	1	0	0	0	0	0	1	43
1769	2017	1	1	1	1	2	2	1	1	4	0	0	2	1	0	0	1	1	0	39
1770	2017	0	0	2	0	2	2	1	1	3	0	0	2	1	0	0	1	0	1	53
1771	2017	0	0	2	1	0	2	1	2	3	0	1	2	0	1	0	0	0	0	50
1772	2017	0	1	1	3	1	2	1	2	4	1	0	1	1	1	1	0	0	0	54
1773	2017	0	0	2	1	1	1	1	2	2	0	0	2	0	1	1	1	1	1	52
1774	2017	1	1	1	1	0	3	1	1	2	0	0	0	0	1	0	0	0	0	40
1775	2017	0	1	2	1	1	1	1	1	2	0	1	1	1	0	0	1	0	0	34
1776	2017	1	1	1	3	1	2	1	2	5	1	0	2	1	0	0	1	1	1	43
1777	2017	1	0	2	0	2	2	1	2	1	0	0	1	1	0	1	1	0	0	40
1778	2017	1	0	2	1	1	2	1	3	2	0	1	2	0	0	0	1	0	0	52
1779	2017	1	1	2	2	0	3	1	1	2	0	0	2	1	0	0	0	0	0	50
1780	2017	1	1	2	2	1	2	1	1	2	0	0	2	1	0	0	0	0	0	53
1781	2017	0	1	2	0	2	1	1	1	3	0	0	2	1	0	0	0	0	1	43
1782	2017	1	0	2	1	1	1	1	2	1	0	1	2	1	0	0	0	0	0	46
1783	2017	1	1	1	1	1	2	1	1	3	0	1	1	0	0	0	0	0	0	44
1784	2017	0	0	2	1	2	1	1	2	4	0	1	2	1	0	0	1	1	1	51
1785	2017	0	0	1	0	2	2	1	3	3	1	0	2	1	1	0	1	0	0	35
1786	2017	0	0	1	0	2	1	1	3	2	0	1	0	1	0	0	1	0	0	43
1787	2017	0	0	2	1	1	1	1	3	2	0	1	1	0	0	0	0	0	0	55
1788	2017	1	1	2	2	2	1	1	3	3	0	1	2	0	0	0	1	0	0	55
1789	2017	1	0	2	1	1	2	1	2	2	1	0	2	1	0	0	0	0	1	45
1790	2017	1	1	2	1	0	1	1	2	2	0	0	2	1	0	0	0	1	1	32
1791	2017	1	1	1	3	1	2	1	1	2	0	1	2	1	0	0	0	0	0	52
1792	2017	1	1	2	1	2	0	1	2	2	0	0	2	1	0	0	1	0	0	53
1793	2017	1	0	2	1	1	1	1	2	2	0	1	2	1	0	0	1	1	1	46
1794	2017	1	0	2	2	1	0	1	2	2	0	1	2	0	0	0	1	1	0	48
1795	2017	1	0	2	1	0	3	1	1	2	0	1	2	0	1	0	0	0	0	48
1796	2017	1	1	1	1	0	1	1	1	2	0	1	0	0	0	0	0	0	0	39
1797	2017	1	1	2	1	2	1	1	2	2	0	0	1	1	0	0	0	0	0	49
1798	2017	1	0	1	1	2	2	1	2	2	0	1	2	1	0	0	0	0	0	35
1799	2017	1	1	2	1	1	2	1	2	3	0	1	2	0	0	0	0	0	0	42
1800	2017	1	1	2	2	2	1	1	2	2	0	0	2	0	0	0	0	0	1	47
1801	2017	1	0	1	1	0	3	1	1	2	0	1	0	1	0	0	1	1	0	25
1802	2017	0	0	1	3	1	2	1	1	3	1	1	1	0	1	1	0	0	0	31
1803	2017	0	1	2	1	2	2	1	1	3	0	1	2	1	0	0	1	1	0	51
1804	2017	1	1	1	1	1	3	1	1	3	0	0	2	1	0	0	0	1	0	35
1805	2017	1	0	1	0	0	3	1	3	3	0	0	2	0	0	0	0	1	1	36
1806	2017	1	1	2	2	1	2	1	2	3	0	1	2	1	1	0	0	0	1	42
1807	2017	0	0	2	1	2	2	1	2	2	0	1	1	0	0	0	0	0	0	42
1808	2017	1	0	1	1	1	2	1	3	2	0	1	2	1	0	0	0	0	0	44
1809	2017	1	0	2	1	2	0	1	1	1	0	1	1	0	0	0	0	0	0	44
1810	2017	1	1	2	3	1	3	1	2	3	0	0	2	1	1	0	1	1	1	43
1811	2017	1	1	1	0	2	2	1	1	2	0	0	2	0	1	0	0	0	0	33
1812	2017	1	0	1	1	1	3	1	2	2	0	1	2	0	0	0	0	0	0	44
1813	2017	1	0	1	1	2	1	1	1	3	0	1	1	1	0	1	0	0	0	41
1814	2017	1	1	1	1	1	2	1	1	1	0	0	1	0	0	0	0	0	0	41
1815	2017	1	0	2	3	2	0	1	1	3	0	1	2	0	0	0	1	1	1	18
1816	2017	1	0	1	0	2	2	1	2	3	0	0	2	1	1	0	1	0	1	41
1817	2017	1	0	1	0	1	3	1	1	2	1	1	1	0	1	0	1	0	0	43
1818	2017	0	0	2	1	2	0	1	3	3	1	1	2	0	0	0	0	0	1	44
1819	2017	0	0	2	1	2	1	1	2	4	0	0	0	1	0	1	1	0	1	41
1820	2017	0	1	1	2	2	0	1	0	5	1	1	2	1	0	0	1	1	1	29
1821	2017	0	0	1	0	2	1	1	2	4	0	0	2	1	1	1	0	1	1	43
1822	2017	0	0	2	2	2	1	1	1	2	0	0	2	1	0	0	1	0	1	44
1823	2017	1	1	1	1	2	2	1	1	5	0	1	2	1	1	1	1	1	1	44
1824	2017	1	1	2	1	1	0	1	2	4	0	0	2	0	1	0	1	0	1	41
1825	2017	1	0	2	0	2	0	1	3	3	0	1	1	1	1	0	0	0	0	40
1826	2017	0	0	2	0	1	0	1	2	3	0	1	2	1	0	0	1	0	1	42
1827	2017	0	0	2	1	1	3	0	3	2	1	1	2	1	1	0	0	0	0	44
1828	2017	0	1	1	1	2	2	1	3	3	0	0	2	1	1	0	1	0	1	40
1829	2017	0	0	2	1	1	0	1	3	3	0	0	2	1	1	1	1	0	1	44
1830	2017	0	1	2	1	2	0	1	3	3	0	0	2	1	0	1	1	0	1	43
1831	2017	0	1	2	1	2	0	1	2	2	0	0	2	1	0	0	0	0	1	39
1832	2017	0	1	1	0	0	3	1	2	3	0	0	0	0	0	0	0	0	0	43
1833	2017	1	1	1	1	2	1	1	1	4	1	1	2	1	1	1	1	1	1	20
1834	2017	0	1	1	1	1	2	1	3	3	0	0	2	1	0	0	0	1	0	44
1835	2017	0	0	2	1	2	0	1	1	2	0	0	0	1	0	0	0	0	0	55
1836	2017	1	1	2	2	0	2	1	1	2	0	0	1	0	0	0	0	0	1	55
1837	2017	1	0	2	1	1	0	1	1	4	0	0	1	0	1	1	1	1	1	46
1838	2017	1	0	2	1	2	0	1	3	4	0	0	2	1	0	1	1	0	1	55
1839	2017	1	0	1	1	2	0	0	1	3	0	0	0	1	1	1	1	0	0	55
1840	2017	1	1	1	3	2	2	1	1	1	1	1	0	0	0	0	0	0	0	51
1841	2017	1	0	2	1	1	0	1	3	2	1	0	0	1	0	0	0	0	1	55
1842	2017	0	1	1	1	1	2	1	2	2	0	0	0	0	0	0	0	0	0	55
1843	2017	0	1	1	2	2	1	1	1	5	0	0	0	0	1	1	1	1	1	52
1844	2017	0	1	2	1	2	1	1	2	4	0	0	2	1	0	0	0	1	1	48
1845	2017	0	0	2	2	1	1	1	1	3	0	0	1	1	0	1	1	1	1	52
1846	2017	0	1	2	2	2	0	1	3	4	0	0	2	0	0	0	1	1	1	55
1847	2017	0	0	2	1	0	2	1	2	3	0	1	2	1	1	0	1	0	0	49
1848	2017	0	0	2	1	2	0	1	2	2	0	0	2	1	0	0	0	0	1	47
1849	2017	0	1	1	1	0	3	1	3	3	0	1	2	1	0	0	0	1	0	47
1850	2017	0	0	2	1	0	3	1	2	3	0	1	2	1	0	0	0	0	1	49
1851	2017	1	1	2	1	1	1	1	2	4	0	0	2	1	1	0	0	1	1	44
1852	2017	1	1	2	2	1	1	1	1	4	0	0	1	1	1	0	1	0	1	37
1853	2017	1	1	2	2	2	0	1	2	3	0	1	2	0	0	0	1	0	1	55
1854	2017	1	1	1	1	2	1	1	1	3	0	0	0	1	1	0	0	0	0	50
1855	2017	1	1	2	1	1	2	1	1	2	0	1	2	0	0	0	0	0	0	55
1856	2017	1	0	2	3	0	3	1	1	2	0	1	2	0	0	1	0	0	1	55
1857	2017	1	1	1	1	1	3	1	3	1	0	1	0	0	1	0	0	0	0	46
1858	2017	1	0	2	1	0	2	1	3	3	0	1	2	1	1	0	0	0	1	55
1859	2017	1	1	2	3	2	1	1	3	3	0	0	2	0	0	1	1	0	1	55
1860	2017	0	0	2	1	1	1	1	2	3	0	0	2	1	0	1	1	0	1	55
1861	2017	1	1	2	2	2	3	1	2	3	0	1	1	1	0	0	0	0	1	55
1862	2017	1	1	2	1	2	1	1	1	4	0	0	2	1	1	1	1	0	0	42
1863	2017	1	0	2	1	2	0	1	2	3	0	1	2	1	0	0	1	0	1	55
1864	2017	1	1	2	2	1	1	1	1	4	0	0	2	0	1	1	1	0	1	44
1865	2017	1	0	1	0	1	2	1	2	2	0	0	1	0	0	0	0	0	0	44
1866	2017	1	1	2	1	1	1	1	2	4	0	1	2	1	1	0	0	0	1	44
1867	2017	1	1	2	2	0	0	1	3	4	0	0	2	1	1	0	0	1	1	44
1868	2017	1	1	1	1	1	2	1	1	5	0	0	0	1	1	1	1	1	1	54
1869	2017	1	1	2	2	1	1	1	1	2	0	0	2	0	0	0	0	0	1	44
1870	2017	1	1	2	2	1	1	1	2	4	0	0	2	1	0	0	0	0	1	44
1871	2017	1	1	1	1	0	2	1	1	2	1	1	1	0	0	1	0	0	0	55
1872	2017	1	0	1	1	0	3	1	2	3	1	1	2	0	1	1	1	0	0	55
1873	2017	1	1	2	2	2	1	1	3	3	0	1	2	0	0	0	0	0	0	53
1874	2017	1	1	1	0	2	3	0	1	4	0	0	1	1	1	0	0	0	0	44
1875	2017	1	0	0	1	0	3	1	1	3	0	0	2	0	0	0	1	0	0	44
1876	2017	1	1	2	1	2	3	1	2	4	0	1	2	1	1	0	1	0	1	55
1877	2017	1	1	1	1	2	1	1	1	3	0	1	2	1	1	0	0	0	1	55
1878	2017	1	1	2	2	1	0	1	1	2	0	1	2	0	0	0	0	0	1	55
1879	2017	1	0	1	1	1	2	1	2	4	0	1	1	0	1	1	1	0	0	46
1880	2017	1	0	2	1	2	0	1	3	3	0	1	2	1	0	0	1	0	1	44
1881	2017	1	0	2	0	2	0	1	2	4	0	0	2	0	0	0	0	0	1	44
1882	2017	1	0	2	1	2	0	1	1	3	0	1	1	1	0	1	1	0	0	47
1883	2017	1	0	2	2	1	0	1	1	5	0	0	2	1	1	1	1	1	1	41
1884	2017	1	1	1	1	1	2	1	1	2	1	0	2	1	1	0	0	0	0	38
1885	2017	1	1	2	2	1	1	1	2	2	0	1	1	1	0	0	0	0	1	55
1886	2017	1	1	2	1	2	1	1	2	3	0	1	2	0	0	0	1	0	0	53
1887	2017	1	0	2	1	2	0	1	2	4	0	0	2	0	1	1	1	0	1	47
1888	2017	1	1	2	2	1	1	1	2	3	0	0	2	0	0	0	0	0	1	44
1889	2017	1	1	1	0	2	1	1	2	4	0	0	2	1	0	0	1	0	1	44
1890	2017	1	0	2	2	2	0	1	2	2	0	1	2	1	0	1	1	1	1	55
1891	2017	1	1	1	1	1	1	1	3	3	0	1	2	0	0	0	0	0	1	44
1892	2017	1	1	2	1	2	1	1	1	3	0	1	2	0	1	0	0	0	1	55
1893	2017	1	1	2	0	2	0	1	1	3	0	0	1	0	0	0	0	0	1	51
1894	2017	1	0	1	1	2	2	1	2	2	0	1	2	0	0	1	0	0	0	52
1895	2017	1	0	1	1	1	2	1	2	3	0	1	2	1	1	0	1	1	0	46
1896	2017	1	1	1	1	2	2	1	2	3	0	0	2	0	1	0	0	0	0	54
1897	2017	1	0	1	1	0	3	1	1	5	1	1	2	1	1	0	0	1	1	46
1898	2017	1	0	2	1	1	1	1	2	4	0	1	2	0	0	0	0	0	1	42
1899	2017	1	1	2	1	0	1	1	1	3	0	0	2	0	0	0	1	0	1	51
1900	2017	1	1	2	0	0	2	1	3	2	0	0	2	0	0	0	1	0	1	34
1901	2017	1	1	2	0	2	1	1	3	4	0	0	2	1	1	1	1	1	1	44
1902	2017	1	0	2	1	2	1	1	3	2	0	1	1	0	0	1	0	0	0	43
1903	2017	1	0	2	1	0	3	1	2	1	0	1	1	1	0	0	1	0	1	44
1904	2017	1	0	2	1	1	2	1	3	3	0	1	2	0	0	0	1	0	1	53
1905	2017	1	0	1	1	1	0	1	2	3	0	1	2	0	0	0	1	0	0	41
1906	2017	1	0	2	1	1	2	1	2	2	0	1	2	0	1	0	0	0	0	51
1907	2017	1	1	2	2	2	0	1	1	3	0	0	2	0	1	0	1	1	1	51
1908	2017	1	1	2	1	2	2	1	1	3	0	1	2	1	0	0	1	0	0	55
1909	2017	1	1	1	1	0	3	1	1	1	0	0	2	1	0	0	1	0	0	54
1910	2017	1	1	2	3	2	0	1	2	4	0	1	2	1	1	0	1	1	1	33
1911	2017	1	0	2	1	2	0	1	2	3	0	1	2	1	1	0	0	0	1	38
1912	2017	1	1	1	2	1	0	1	2	1	0	0	0	0	0	0	0	0	0	50
1913	2017	1	0	2	2	2	1	1	3	4	0	1	2	0	0	0	0	0	1	35
1914	2017	1	1	2	2	1	0	1	3	3	0	0	2	1	0	0	1	1	1	54
1915	2017	1	1	2	1	2	1	1	2	2	0	0	2	0	0	0	0	0	0	44
1916	2017	1	0	1	1	2	2	1	1	4	1	1	2	1	1	1	1	1	1	38
1917	2017	1	1	1	1	2	2	1	1	2	1	1	1	0	0	0	0	1	0	54
1918	2017	1	0	2	1	0	3	0	1	2	0	0	1	0	0	1	1	0	0	45
1919	2017	1	0	2	1	2	0	1	1	5	0	0	2	0	1	0	0	1	1	51
1920	2017	1	0	2	1	2	1	1	2	2	0	1	1	1	0	0	0	0	1	46
1921	2017	1	0	1	1	1	2	1	2	3	0	1	2	0	0	0	1	0	0	54
1922	2017	1	1	0	0	2	2	1	1	5	1	0	2	0	1	1	1	1	1	47
1923	2017	1	1	2	1	2	0	1	2	3	0	0	2	1	1	0	0	1	1	41
1924	2017	1	1	1	1	2	2	1	3	4	0	0	2	1	1	0	1	1	1	45
1925	2017	1	1	2	2	2	2	1	3	1	0	0	2	1	0	0	0	1	1	52
1926	2017	1	1	2	2	2	1	1	1	3	0	0	2	0	0	0	1	0	1	32
1927	2017	1	1	1	3	1	2	1	1	3	0	0	2	1	1	1	0	1	0	41
1928	2017	1	1	2	1	2	2	1	3	1	0	0	1	0	0	0	0	0	0	55
1929	2017	1	1	1	1	1	2	1	1	2	0	1	2	1	1	0	0	1	1	51
1930	2017	1	1	2	1	1	1	1	3	4	0	0	2	0	0	1	1	1	1	49
1931	2017	1	0	2	1	2	1	1	1	4	0	1	2	0	0	0	1	1	1	45
1932	2017	1	1	0	0	1	2	1	1	4	0	1	2	1	0	0	1	1	1	22
1933	2017	1	1	1	1	2	2	1	2	3	0	0	2	0	1	0	0	1	0	46
1934	2017	1	1	2	2	2	1	1	3	4	0	1	2	1	1	0	1	1	1	49
1935	2017	1	1	1	1	0	3	1	1	3	0	1	2	0	0	1	0	0	0	28
1936	2017	1	1	2	2	1	2	1	2	2	0	0	0	0	0	0	0	0	1	55
1937	2017	1	0	2	2	0	3	1	1	1	0	1	2	0	0	0	1	0	0	46
1938	2017	1	1	2	1	0	2	1	2	2	0	0	2	0	0	0	0	0	1	44
1939	2017	1	1	1	3	1	2	1	1	3	0	1	0	0	0	0	0	0	0	52
1940	2017	1	1	2	3	0	2	1	3	2	0	0	2	0	1	1	0	1	1	53
1941	2017	0	0	2	1	0	2	1	1	5	0	0	1	1	0	1	0	1	1	55
1942	2017	0	1	1	1	1	1	1	2	3	0	0	2	1	0	0	0	1	1	55
1943	2017	0	0	0	0	2	2	1	3	2	1	1	1	0	0	0	0	0	0	54
1944	2017	0	1	1	1	1	2	1	1	4	0	1	1	1	1	1	0	0	0	54
1945	2017	0	1	2	1	1	2	1	1	3	0	1	2	1	0	0	1	0	0	46
1946	2017	0	1	1	1	1	2	1	1	2	0	1	2	0	1	0	0	1	0	55
1947	2017	0	1	2	2	2	1	1	1	4	0	0	2	0	0	1	1	1	1	54
1948	2017	0	0	2	1	0	3	1	1	3	0	1	2	0	0	1	1	0	1	44
1949	2017	0	0	2	1	1	1	1	2	2	0	1	2	0	0	0	0	0	1	55
1950	2017	0	1	2	1	2	1	1	2	4	0	0	1	1	0	1	1	0	0	40
1951	2017	0	1	2	2	2	0	1	2	3	0	0	2	0	0	0	0	0	1	55
1952	2017	0	0	1	1	1	3	1	2	2	0	1	1	0	0	0	0	0	0	48
1953	2017	1	1	2	2	1	2	1	2	3	0	1	2	0	0	0	0	0	1	53
1954	2017	1	1	2	2	2	1	1	2	2	0	1	2	1	0	0	0	1	0	37
1955	2017	1	1	1	3	1	2	1	1	4	0	1	1	0	1	1	1	0	1	53
1956	2017	1	1	2	0	0	1	1	2	3	0	0	2	0	0	0	1	1	1	42
1957	2017	1	0	2	1	0	3	0	2	3	0	0	2	0	1	0	0	0	0	48
1958	2017	1	1	2	2	1	0	1	2	3	0	1	2	0	1	0	0	1	1	38
1959	2017	1	1	2	2	2	0	1	2	4	0	0	2	1	1	0	0	1	1	50
1960	2017	1	0	1	0	2	2	1	1	4	1	0	2	0	0	1	1	1	1	34
1961	2017	1	1	2	2	1	3	1	1	3	0	1	2	0	1	0	1	1	1	35
1962	2017	1	1	1	1	2	2	1	3	3	1	0	2	1	1	0	1	1	0	46
1963	2017	1	1	1	1	2	0	1	3	1	1	1	2	0	0	0	0	0	0	45
1964	2017	1	0	2	1	1	0	1	3	4	0	1	2	0	1	0	0	0	1	49
1965	2017	1	0	1	3	1	2	1	1	3	1	1	0	0	0	0	0	1	0	42
1966	2017	1	1	2	1	2	1	1	2	2	1	0	2	1	1	0	1	1	1	51
1967	2017	0	1	2	1	2	0	1	2	4	0	0	2	0	0	1	1	1	1	43
1968	2017	0	1	2	2	1	1	1	1	1	0	0	2	1	0	0	0	0	0	45
1969	2017	0	0	2	1	2	2	1	2	5	0	1	2	1	0	0	0	1	1	35
1970	2017	0	0	2	1	1	1	1	2	3	0	0	2	1	0	0	0	0	1	45
1971	2017	0	1	2	2	1	1	1	2	2	0	0	2	0	0	0	0	1	0	51
1972	2017	0	1	2	2	2	1	1	3	2	0	1	2	0	1	0	0	0	1	53
1973	2017	0	1	2	2	2	1	1	2	3	0	1	2	0	0	0	0	0	0	38
1974	2017	0	1	1	3	2	1	1	2	3	1	0	2	0	0	0	1	1	0	49
1975	2017	0	1	1	0	2	1	1	3	2	0	0	1	0	0	0	1	0	0	31
1976	2017	0	0	1	0	2	2	1	1	5	1	0	1	0	1	1	0	0	0	13
1977	2017	0	1	2	2	1	1	1	1	2	0	0	2	1	0	1	1	0	1	32
1978	2017	0	1	2	1	2	1	1	2	4	0	0	2	1	1	0	0	0	1	45
1979	2017	1	1	2	3	2	0	1	2	3	0	1	2	0	0	0	0	1	0	37
1980	2017	1	0	1	1	1	2	1	2	3	1	1	2	1	0	0	0	0	0	31
1981	2017	1	0	2	1	2	1	1	2	3	1	1	2	1	0	0	0	0	0	45
1982	2017	1	1	2	1	1	0	1	3	3	0	1	2	1	1	1	1	1	1	11
1983	2017	1	1	2	2	2	0	1	3	5	0	1	2	1	0	0	1	1	1	38
1984	2017	0	1	1	1	1	1	1	1	2	0	1	2	0	0	0	0	1	1	55
1985	2017	0	1	2	2	1	2	1	1	2	0	0	1	0	0	0	0	0	0	26
1986	2017	0	1	2	2	1	1	1	2	4	0	0	2	0	0	1	0	0	0	52
1987	2017	0	1	2	1	2	0	1	3	3	0	0	2	0	0	0	0	0	1	37
1988	2017	0	1	2	1	2	1	1	1	4	0	0	2	1	1	1	1	1	1	44
1989	2017	0	1	2	2	2	1	1	2	5	0	0	2	0	0	0	1	1	1	39
1990	2017	0	1	1	3	1	2	1	3	2	0	1	1	1	0	0	0	0	0	50
1991	2017	1	1	2	1	2	0	1	1	5	0	0	1	1	1	0	1	1	1	40
1992	2017	1	1	2	1	2	2	1	3	1	0	0	1	0	1	0	0	1	0	46
1993	2017	1	1	1	0	2	2	1	3	3	1	1	1	0	1	1	0	0	0	55
1994	2017	1	0	2	1	2	1	1	2	2	0	1	1	1	0	0	0	0	0	45
1995	2017	1	1	1	1	0	3	0	1	4	0	0	1	1	1	1	1	0	0	44
1996	2017	1	0	2	1	1	1	1	2	3	0	1	2	0	0	0	0	0	1	55
1997	2017	1	1	1	1	2	1	1	3	1	0	0	2	0	0	1	1	0	0	43
1998	2017	1	1	1	1	2	1	1	3	3	0	1	1	0	0	0	0	0	0	50
1999	2017	1	1	1	1	0	2	1	0	5	0	1	0	0	1	1	1	1	1	44
[truncated: 523 more rows]

## Sheet: Variables
Identification	Identification
Year of the survey	2006, 2011, 2017
Place of residence	Rural 0 - Urban 1
Gender	Male 0 - Female 1
Age group	18-40 years old 0 - 41-64 years old 1 - ≥ 65 years old 2
Marital status	Single 0 - Married 1 - Widowed 2 - Separated or divorced 3
Social class	Classes I and II 0 - Classes III and IV 1 - Classes V and VI 2
Level of education	Without studies 0 - Primary 1 - Secondary or Professional Training 2 - University 3
Nationality	Foreigner 0 - Spanish 1
Body Mass Index	Underweight (BMI < 18.50 kg/m2) 0 - Normal-weight (BMI ranged between 18.50– and 24.99 kg/m2) 1 - Overweight (BMI ranged between 25.00 and 29.99 kg/m2) 2 - Obesity (BMI ≥ 30 kg/m2) 3
Self-perceived health status	Very good 1 - Good 2 - Fair 3 - Poor 4 - Very poor 5
Currently smoking	No 0 - Yes 1
Consumption of alcoholic beverages in the past 12 months	No 0 - Yes 1
Chronic conditions	None 0 - 1-2 chronic conditions 1 - ≥ 3 chronic conditions
Visits to the general practitioner in the previous 4 weeks	No 0 - Yes 1
Visits to a specialist physician in the previous 4 weeks	No 0 - Yes 1
Hospitalisation in the previous year	No 0 - Yes 1
Use of any emergency service in the previous year	No 0 - Yes 1
Common mental disorders	Absence of common mental disorders (< 3 points) 0 -Presence of common mental disorders (≥ 3 points) 1
Functional limitation	No functional limitation 0 - Presence of functional limitation 1
Perceived personal social support	(points)
